# Supplementary material for: Isolation and Characterization of a Novel Phage against Vibrio alginolyticus Belonging to a New Genus
Source: Int J Mol Sci. 2024 Aug 22;25(16):9132. doi: 10.3390/ijms25169132 (PMC11354583; doi:10.3390/ijms25169132)
Supplement: Supplementary file 1 [file ijms-25-09132-s001.zip]

Archive with 2 entries (2 files):
- phage vB_ValC_RH2G-Supplementary Materials-resubmitted.pdf
- Table S2 The detected ORFs of vB_ValC_RH2G.xlsx
