# Supplementary material for: Isolation and Characterization of a Novel Phage against Vibrio alginolyticus Belonging to a New Genus
Source: Int J Mol Sci. 2024 Aug 22;25(16):9132. doi: 10.3390/ijms25169132 (PMC11354583; doi:10.3390/ijms25169132)
Supplement: Supplementary file 1 [file ijms-25-09132-s001.zip › Table S2 The detected ORFs of vB_ValC_RH2G.xlsx]

## Sheet: Table S2
Gene	aa length	Start	End	Strand	nn	aa	Blastp					RAST	Final annocation
							Homologs in NR	Per.Ident (%)	Query coverage	E-value	NCBI_Genebank ID	Function
ORF1	110	112	2	-	atgcagctgcttaaggctgcatttcctctgtactccctcggttcttatgaggaaatttttgaatccgcgccctacaggctaatcaggacacgctacaagacgtacgtgtta	MQLLKAAFPLYSLGSYEEIFESAPYRLIRTRYKTYVL	hypothetical protein [Vibrio phage VCPH]	1	1e-10	0.7568	BAV81268.1	hypothetical protein	hypothetical protein
ORF2	2510	2609	99	-	atgtcaaaaattgcagtaatcactccgaaaccaactaaaatggatatgggtcgtgcttttggtcttaatgtagaccaatactccttaacatcagagaatgttaaacgagttctcgttaaacacgttgatatagacatcgacgtgcacgagtacgactgggttatcttagtaggttcggaaccccttaaatacttttcaaaagccaccgctgtaactgaggttacagggatgcgcgtcgacgctaagcctaaaaaagactggtctgattacgagggcttccttgcctcaatcaatccagcagctatgcacttcaaaccagaaatcaaacctatattcgagttcacctgtgaccgtctaatggagcacattgatggcacgtttcagccacctgctgaatgt…	MSKIAVITPKPTKMDMGRAFGLNVDQYSLTSENVKRVLVKHVDIDIDVHEYDWVILVGSEPLKYFSKATAVTEVTGMRVDAKPKKDWSDYEGFLASINPAAMHFKPEIKPIFEFTCDRLMEHIDGTFQPPAECDYKIWETETESLNGYLRSVLQGDAPVIALDSETGALYARKGEMLGVSMSHTERQGIYAHIDAFNDETCRLFQKLADSDKHIVFHNAKFDIHWFKLHLNVNFDHAFREGRLHDSMVQHYVLDERPGHGLKPLAIKYTDMGNYDKELDEFKKAYCKTHNIKQKDFTYDLIPFETLSQYAVRDTDATLRLHNKFYPLVAKNPRLRELYDKLLMPAVRFLGRMEDRGVPVSVKRLRAAQAELHQKVFESEQELYAHEAVVEFERREGKKF…	DNA polymerase [Vibrio phage VCPH]	1	0	0.8321	BAV81267.1	DNA polymerase, phage-associated	DNA polymerase
ORF3	872	3540	2668	-	atgcaatctaatgtacctgatgtactcaacaaacacaaagtggaattcgaagaaaagggtgaggattaccttgttcactgtttaaaccctgaacacgaagatacacacccatccctacgtatacacagattaactggcgtgttccactgtttttcttgtggtgagaagggtaacatatttgattggtttggtgaatatcaatcaaagacctatgacctactagcggaagtatcaagcgaaatagacaacatcatgctagagtctataggtttggatattccagaatccagcgttccttttgagcaagatttcagagggattaaagctgaggtatttcagaagttccacgcatttacacataccgaccctgagttcgtaaacagggtcgttttcccaatc…	MQSNVPDVLNKHKVEFEEKGEDYLVHCLNPEHEDTHPSLRIHRLTGVFHCFSCGEKGNIFDWFGEYQSKTYDLLAEVSSEIDNIMLESIGLDIPESSVPFEQDFRGIKAEVFQKFHAFTHTDPEFVNRVVFPIPDVTGKIMGFIGRYTHSNVSPKYRVVPNRAKLPIYPIPVSDHVVFVEGLFDVLNLHDKGLDTACALFGTHNLTRRNIKEKLAPLQASGVVRVFLLLDKDRAGTDAAKKLTALIEHNTDMKVYDVSDILDDGQDPGSLSQQEVDFLVKYINKTVAKQP	DNA primase [Vibrio phage VCPH]	0.99	0	0.8438	BAV81266.1	DNA primase/helicase, phage-associated	DNA primase
ORF4	1409	5004	3595	-	atggcgatcaacacacaagctgtggtactaagacttcttctacaaagctctcaagactcagacacaatactggaatttgatgcggcgaagccagagtacttctccgaatcttaccgaaagattagaaagtacctgtcagacttccatgatgaatatggtcgtttgcctaatgtttccgaaatcaaggtaaagtacagtaggtcatcttctattcttgctactctggatgccttagagaagcaagacatacccgaagaaattgaactagcggttgctgtcgatgctctacgtaacgagtatacacaacagttaatcctagggaaaatcaaaacccaattgctcccagacataaccatcctagatagtgaagagttagttgaaagactgacgcaagtaact…	MAINTQAVVLRLLLQSSQDSDTILEFDAAKPEYFSESYRKIRKYLSDFHDEYGRLPNVSEIKVKYSRSSSILATLDALEKQDIPEEIELAVAVDALRNEYTQQLILGKIKTQLLPDITILDSEELVERLTQVTTEVTEEVDGSDKVFTSGQLSVFEDEEEVEALIVNTGISNRWDQAFGATRRQELVLVGGPRGSGKSVVSMNFAKRQWEMGNICPYFTIEMTGGETNQRFMTSIAGINAMDYRNKQSIGFDVYKLALTRSKFFKGGEELLEEYIKDLEKPLGTCRLADFAAFDKELRKLPEEDPKIIIVDDRELTIAAIDAHLTQLISKYGDRLTMAVVDYVNQVIVGDKNDMYDWKDQLQVAKALKNLARKHNIVIVSPYQVDANGEARLSKAILDP…	putative replicative DNA helicase [Vibrio phage VCPH]	0.98	0	0.82	BAV81265.1	hypothetical protein	putative replicative DNA helicase
ORF5	734	5808	5074	-	atggcaacaaaatcttggaatgaagcgcgtgaagcggaactggtagcagcagtaaatggactagatgtagtatcacaagaaaaggtgcgtgaaatcgcagctgacatggaaactacagcacgttcaatcggctctaagctacgtaaaatgggttatgaagtagaaaaagcaacaggtgctaagtctacttgggcagatgacgagcaagaagctctagtcgcattcctaaacgctaacagtggcgcattcacatacgctgagattgcaagcgcagtggcaggtggtaagtttaatgctaagcaagtacaaggtaaagttctttcccttgaaatgactgaccatgttaagcctacgccaaaagcagaaactgctcgttcttacacagcagaagaagaagat…	MATKSWNEAREAELVAAVNGLDVVSQEKVREIAADMETTARSIGSKLRKMGYEVEKATGAKSTWADDEQEALVAFLNANSGAFTYAEIASAVAGGKFNAKQVQGKVLSLEMTDHVKPTPKAETARSYTAEEEDKIVSLVEAGTTIEALADAMGRPVNAIRGKCLSLLKEERIAAIPKQEHSNAKAKVDVLDGVDVANMTVADIAVETGRTERGIKAILTRRGLKASDYDGAARAEKLAAKKEAE	putative transcription factor D5 [Klebsiella phage vB_Kpn_B01]	0.98	9e-78	0.5301	QJT71591.1	hypothetical protein	Putative transcription factor D5
ORF6	758	6573	5815	-	atgtttatccccactaattgcccctcttgcgactccacactagaacgtgtgaaagatcaactcttttgtagaaatgcttcctgccctgctcagaatagtaaggtagtagaaggtttctgcaagaaaatgaagattaaaggcttcggtactaagacgattgagaaactggaactctcatctatctctgacctgtacgaactagaccacgaaactatggctcctatacttggagataaaattgctagtaagttacaagcagagattgacgcaaaaaggacagtagactttagtgattttattggctctcttggcattccactaattggtggtgtggctggcaagaagctagctcttaaagccaactcatggacggaactagagagactactaaacacttca…	MFIPTNCPSCDSTLERVKDQLFCRNASCPAQNSKVVEGFCKKMKIKGFGTKTIEKLELSSISDLYELDHETMAPILGDKIASKLQAEIDAKRTVDFSDFIGSLGIPLIGGVAGKKLALKANSWTELERLLNTSDSGIGSKAITNLTAWMNSEIGMETMSINIEFTEKSKKATATPTVQRGTVVITGKLNDFKNRAEAASFLETHGFDVKSSVSSKTNYLIVEDGSTSSKTAKADSLGIPILTIKDLLSLIGE	NAD-dependent DNA ligase subunit B [Vibrio phage VCPH]	1	9e-132	0.7647	BAV81263.1	hypothetical protein	NAD-dependent DNA ligase subunit B
ORF7	176	6941	6765	-	gtgggtgatcgaatccgcgtgtactgggagtgcgccaacagggaatgtgtgtggcgtgtaagtgtgtattctggggctgacttccgcctagcgcagctgagcatgaaagcggctatggaagatgaacgcccagatgacgcctttaaactacatatggaagttctaaacaccaattaa	MGDRIRVYWECANRECVWRVSVYSGADFRLAQLSMKAAMEDERPDDAFKLHMEVLNTN	——					hypothetical protein
ORF8	266	7200	6934	-	atgaacgaaaaactagcaaaactctcacaactgtctgacctggactacgctgcactgatccttatcatcggcatggctgatcccgagaaggtagtagcagaccctaatactcaaatgggtgccatgatgcttcgtgcaactttcgcagctcttgcagcatctgaagacgcagataaagaagtggatgaaatctaccagacccttgataaaggtgtctccaatctgcgtgaaacttcaaaacgtgtattggagcttctaggtgggtga	MNEKLAKLSQLSDLDYAALILIIGMADPEKVVADPNTQMGAMMLRATFAALAASEDADKEVDEIYQTLDKGVSNLRETSKRVLELLGG	——					hypothetical protein
ORF9	971	8168	7197	-	atgtcaaaagcgatgcagaattacctgaaagaccgtcagaatgagtactacgcaggcaatcctactatctctaacgaggagtacgatgctcttgtagctcgatttggcgaagatagtataggcggtcagggtggtgagtataaacacgtatttcgcatgtactctctagacaaggtatatccgtgtcgtggcgatgaattcccactacccctagaccagtgcatccagactccaaagctggatggctgtgctatctccctcctatacgtatctggcgagagtgtccaaggaaacacacgaggaaacggcgtttcgacgccgacaactctcgaagattggaaactagcaatgctagacatccctcgccacgtatcaacttgcaatctcatccagattacg…	MSKAMQNYLKDRQNEYYAGNPTISNEEYDALVARFGEDSIGGQGGEYKHVFRMYSLDKVYPCRGDEFPLPLDQCIQTPKLDGCAISLLYVSGESVQGNTRGNGVSTPTTLEDWKLAMLDIPRHVSTCNLIQITGEIVTTKRVDNERNFASGAMQLKDQEEFLKRVVEGGLIFIAYNIQESSDKAGIFPLYEQDMHWLAGEGFNTCMDCDWEDCPQDGEVYRLNDNRAFFDAGFTEKFPRGAFAVKEDEEAVETVLLDVTWQVGKSGKVTPVGHFEPIVIDDATITKATLNNVGYIEALGLEIGDTVQVIRSGGIIPKIIGKVE	DNA ligase, phage-associated [Vibrio phage VCPH]	0.98	6e-179	0.7327	BAV81261.1	DNA ligase, phage-associated	DNA ligase, phage-associated
ORF10	308	8746	8438	-	atgcgtaaagaacgttttgaagaactagccgataaattcgacactttctacctaacttacaagaaaacgaataccccaggcaagacctacctagtaggtactcacaatctggatactaagtacatccaggacaagctaaaatcggctcctgagcacgtacgtaagctagtggataaaccgagtgacgaacaggtcgtactgttctcctactctaccgatcgattccgcgtgttagactacgctcaggttgtacgtttgtcaatgctgagtgtggaaatgaaccgcgcaaatggtaaacgacgattttaa	MRKERFEELADKFDTFYLTYKKTNTPGKTYLVGTHNLDTKYIQDKLKSAPEHVRKLVDKPSDEQVVLFSYSTDRFRVLDYAQVVRLSMLSVEMNRANGKRRF	hypothetical protein [Vibrio phage VCPH]	0.98	8e-50	0.78	BAV81259.1	hypothetical protein	hypothetical protein
ORF11	407	9155	8748	-	atgtcatttgaatggacagaagaagcaactaccgaagttgtagcagtatacaaaggcaaactggaagaactcctagaagcgaatccagaaacagaagcggcagaccactctcgcgaagctctagtagcggcagcggcagcagttggtacttctgaagcctctgcacgtatcaagctaaacaaactaggtgagtacatcaaagttacacctaagaaatccgagcctaaagcaggtgcaagcggtggcggtggtaagcgactaaacaaagcggaacagcaagccgagcttgtatcagcattccgtgaccacggtgtagaagaccttgatatgtctatcgtggaaaagctaacaggtaaagcggcagctcacctagcagcgaaagtacgagaaatcaacgca…	MSFEWTEEATTEVVAVYKGKLEELLEANPETEAADHSREALVAAAAAVGTSEASARIKLNKLGEYIKVTPKKSEPKAGASGGGGKRLNKAEQQAELVSAFRDHGVEDLDMSIVEKLTGKAAAHLAAKVREINAGE	DNA binding protein [Vibrio phage VspSw_1]	0.97	1e-36	0.5496	YP_009819541.1	hypothetical protein	DNA-binding protein
ORF12	332	9530	9198	-	gtgaagaaaaatattccagctgatgttcaagcagctaaactagcgaagaaacacgctaagcacaagtcccgtcgtaatgcaaagaacggcattgtaaactatttcaaagaagaactcctatccgaaatctatggcaagaaaactaacaattcactacgtggtgaagggtttgttacgtctgatggtcgagcgtacttccagtctgcgtatttagtagagaccaaataccaactagaagacggtaccttagtagataagaagcccgaatccgacgaagttacttacgaagttatcgaaacggttgttaagaagacaattgttcgtttagactaa	MKKNIPADVQAAKLAKKHAKHKSRRNAKNGIVNYFKEELLSEIYGKKTNNSLRGEGFVTSDGRAYFQSAYLVETKYQLEDGTLVDKKPESDEVTYEVIETVVKKTIVRLD	——					hypothetical protein
ORF13	710	10316	9606	-	atggcgcgcagaaaagtagttgaaatttcagaagaccaatacctacgagctatcgctgctcgtgaggctggcgaaactaagaaacgtcaatgtgaaattctaggtattaactacaacactacccgcctagacaatctaattgacggctatttcgagcagaaagaacacaccaagcgcatgatgaaagaaatgcgtaagcgtcctatcacagataacgacgttaactcttgggtgcttatgtatctgcaaggcattccgctatctggtattgcggaaaactactaccgtactactgcggtagtcaaagctcgtttacaaaaagcaggtgttctaggcttaatgtgtaacgagaaagtagacccgctaaacccaccacttgtaaatgacgacctaatgtct…	MARRKVVEISEDQYLRAIAAREAGETKKRQCEILGINYNTTRLDNLIDGYFEQKEHTKRMMKEMRKRPITDNDVNSWVLMYLQGIPLSGIAENYYRTTAVVKARLQKAGVLGLMCNEKVDPLNPPLVNDDLMSDEFELDQIVFVPAYKCVGVVKHCYGESKEGVNQYRVYLAGDRERNIAVNAYDLGSLEGLREQGVEIDKLLQDAFLEKPDVNLLLSKALSKANMRAKDDAKKRK	helicase [Vibrio phage vB_VpS_PG07]	0.94	7e-54	0.4342	YP_009808549.1	hypothetical protein	helicase
ORF14	248	10639	10391	-	atgatcaaagttaaagagctactcgcttatcaacaagttagacacattttgggtgataaagaagcggaacgccagctctttatcgctctaaaccacaaagattcccttcctacgggaatagccgaaaaagccgaagatgtgacggtactaaacctatgggatttatttgcttgggcatctactccccaagaacacatcttctggcaacacatcgcggataagtactgccctgactggcaacacgtataa	MIKVKELLAYQQVRHILGDKEAERQLFIALNHKDSLPTGIAEKAEDVTVLNLWDLFAWASTPQEHIFWQHIADKYCPDWQHV	hypothetical protein NVP2095A_75 [Vibrio phage 2.095.A._10N.286.46.E10]	0.92	0.0005	0.3684	AUS02156.1	hypothetical protein	hypothetical protein
ORF15	239	10875	10636	-	atgaaaatcctaaaaatcttgaaaacaggaaaggcatacactaagttcctagtaacttacgcattagtattgccatttatcgcactactacgtctatcccagtatgtcgcgcgaaacactagcaatccaaacactgctagccttattcgcgctcgcatctctgtcccacttgagaactctgtaattctggagcgctttgtggattggggtgtacgtgatttggagaaaatgggcaaatga	MKILKILKTGKAYTKFLVTYALVLPFIALLRLSQYVARNTSNPNTASLIRARISVPLENSVILERFVDWGVRDLEKMGK	——					hypothetical protein
ORF16	266	11138	10872	-	atgattaaagttaatcgagcaggtctcccaacattcttcatgctatgtgagcgagtacatcacatagatagtcgagggtttccgctacctccatttgacgtagagtttgtctacgaagatgaagacacacgagttgccctacgactagtagaggtacaggttagtatgggagactccgccccaacttggcacatgtacgccaagggtatcgaaactgataagatgtaccgcttgaacctaagtggtatcacggagattacactatga	MIKVNRAGLPTFFMLCERVHHIDSRGFPLPPFDVEFVYEDEDTRVALRLVEVQVSMGDSAPTWHMYAKGIETDKMYRLNLSGITEITL	——					hypothetical protein
ORF17	254	11466	11212	-	atggctaaaccatttaacgaaattcgtatggacgcggataaaaaacgaaaacgaagaaaggagccggttagcgagaaaagctatccggcttctcgcgtcttaccatacagtattgttgcccttggcttcgatggtattaaaatgctaccgttagttactatactaccccaggatggcgcagacattgagcttgtgctcaagaagcgccgttctgttttagcatctttaatactagagttgactgggatgaattaa	MAKPFNEIRMDADKKRKRRKEPVSEKSYPASRVLPYSIVALGFDGIKMLPLVTILPQDGADIELVLKKRRSVLASLILELTGMN	hypothetical protein [Vibrio phage VCPH]	1	1e-28	0.6429	BAV81252.1	hypothetical protein	hypothetical protein
ORF18	3074	14540	11466	-	atgtttctaatcctatcaccttacgtgggtgaacatccgactacacgaggagttccttttaccgttaagagtaaggagggatgtcacttcgtgaagactttctccaatcgtaaccctgacggtgatccacctaagatggttacattgtttgatattgagaaggttctcgaacctacctcgctagaggaaacctaccataaggtagttgcccctacgagaaatgtaccgcatctttttgcgatacgctatgcgccaacggcgcaagcactggaacaacgtacaggattgcagcgtaactccgataatttcggttcgcctaagccaagtcctatactatttatggatattgactctttggctatgccagagggtatgaattggtatgatgtacaagaacag…	MFLILSPYVGEHPTTRGVPFTVKSKEGCHFVKTFSNRNPDGDPPKMVTLFDIEKVLEPTSLEETYHKVVAPTRNVPHLFAIRYAPTAQALEQRTGLQRNSDNFGSPKPSPILFMDIDSLAMPEGMNWYDVQEQADYVCELLHKEFPELFPSNMKYIAKASGSSGRKLGTIRLHLYLENKFFITTEQMAHLVYNVINDKVEDLIDPAPYHARQPHYIADPAFLDDQIDPFVARDVERVVTKFKGEMATIPANTPAYISRATVNLTEEHGKFFNRTSGERMFTDRVAEHLERMESAEDRMFVGHVPRLYHMAWEDGVCLDFLEKVPTERETEQHGVFLYTILSKYHTVISGTRSIQDYMANGRKACMTKIVGEANRDIPGSIDSSVTTNEMVDYSDDVPDN…	putative replication origin binding protein [Vibrio phage VCPH]	1	0	0.7557	BAV81251.1	hypothetical protein	putative replication origin binding protein
ORF19	443	15586	15143	-	atgaggtatggtaaaagtaagccagcgcaccatgcttctgtcttaactcagaattctattgccatgatttttgagggaaacaggtctccccacgcccgagattgggaagctatccatgctagcctgtatatggaaattgaggagctagcaacatttctagggcatttctactacgccctaaccatcgggtctggtcgtattcttattctacgtgatgtatatgctaatccattagagactcgcaacatgaagctagaagatgcggttagcctgtataaccgtcgagagtattctcgcgtctttgacgaacttactccatttgcgaaacaagtggttagaacgtaccctaacagaggtgtaaaacttagtctacagcgtaatgccaaatcgaagtatggt…	MRYGKSKPAHHASVLTQNSIAMIFEGNRSPHARDWEAIHASLYMEIEELATFLGHFYYALTIGSGRILILRDVYANPLETRNMKLEDAVSLYNRREYSRVFDELTPFAKQVVRTYPNRGVKLSLQRNAKSKYGVCSSLVGGITPKQK	hypothetical protein [Vibrio phage VCPH]	0.95	8e-29	0.4406	BAV81250.1	hypothetical protein	hypothetical protein
ORF20	254	15841	15587	-	atgaaaataatcgtcattcactatgtccattacgactaccacaagttctcgcactaccttggggcttgtttgcctgaggactttgaggaaaagttttctgagatgattctgaagtacgtgtcccgtaatgggtacagggattacgtacataggaggtttatgcaagcaactccagttattttttctgaccagtctcctgagatagaggacgctgacattggtgcccactttgcaattacagtagaggaactttaa	MKIIVIHYVHYDYHKFSHYLGACLPEDFEEKFSEMILKYVSRNGYRDYVHRRFMQATPVIFSDQSPEIEDADIGAHFAITVEEL	——					hypothetical protein
ORF21	851	16141	16992	+	atgggaaaagaaaaaaaccgtgacgatttcgcccgagacggcatgatctcacgtggtccaaaacaatattccccaccaaaggaaaaactcaagggtaaaaaccctgagcaacaaaagctaatcaaccttatttatgaaagtaagatagtggtagctactggccctcaaggaactggtaaaaccttcccagcttccgtcatcgcttgggacatgttcacgtccccgcagtacaccgatataacagaaattacctttgtaagacctaatgagtcgctaggaccgaccatgggctatatgaagggtgacttgtacgagaagtacaaatactggctagcgccaatcgaagacggtcttctatggagaatggaagatggtaaagtagatacccagtctaagatt…	MGKEKNRDDFARDGMISRGPKQYSPPKEKLKGKNPEQQKLINLIYESKIVVATGPQGTGKTFPASVIAWDMFTSPQYTDITEITFVRPNESLGPTMGYMKGDLYEKYKYWLAPIEDGLLWRMEDGKVDTQSKIKAKEHYRDLINQEIITPVAVEHLRGRTWNNRFVIVDEAQNLTRTAMKALLGRIGNDCKVVICGDIDQCDLKDPHDSGLMMLRDLYEYANIRYQGRVPFRWIDLVDGVRSAEVEFFNVMFEAIEADKFRPREDIVAQAEKELEEAILKQYQ	PhoH-like phosphate starvation-inducible [Pectobacterium phage My1]	0.78	2e-56	0.4779	YP_006906346.1	Phage phosphate starvation-inducible protein PhoH (ACLAME 589)	PhoH-like phosphate starvation-inducible
ORF22	2180	17111	19291	+	ttgattgaaacagttattaagtatgacggctctacagaaccattctctgcgtctaagttaaatagacttgcggagtatgctgccgtcgaccaatcaatgatgtcagatatatctctgaacacattgaagcgtctccacgataacgtgagcacgcaagaaatcctagacagcatgataaaatactgtctactaaaagaagacatccgctacacccgagcagcagcacgcctagaagaagctattattttaaagaacgcagagcgtgttggtatcgacggtgtggacaacttccaagagtctatggagcaactaattgacttaggtctttggtgcgaacatactctcccaccttacaacccagtatgggaagactggctacttgaactatcaagtgtccac…	MIETVIKYDGSTEPFSASKLNRLAEYAAVDQSMMSDISLNTLKRLHDNVSTQEILDSMIKYCLLKEDIRYTRAAARLEEAIILKNAERVGIDGVDNFQESMEQLIDLGLWCEHTLPPYNPVWEDWLLELSSVHLEYWTIKQWSDKYCAKYKGLCVEPVALGAIGIGLAHFGDTDKAYKLAKAIVHGKLNLPTPALNGGRTGDFDSVSCCVISGGDNTQSIGVADHIAYEMTAKKAGIGIELTTRSIGAPVKNGKVEHLGKHPLYKRIDTAVKALTQISRGGSATVTYRCIDPEITKLLQWKTQKVDIEDRIDKLDYSFSVNDAFMEAAIAKKDWKLFDFFLAPDAHELFSKPMSLSEWEEATAHLPVAGTVNAFALLKQFVTARQETGRVYWFNAVRAN…	ribonucleotide-diphosphate reductase subunit alpha [Vibrio phage VspSw_1]	1	0	0.7956	YP_009819548.1	Ribonucleotide reductase of class Ia (aerobic), alpha subunit (EC 1.17.4.1)	ribonucleotide-diphosphate reductase subunit alpha
ORF23	185	19291	19476	+	atgtgtttccccacttacactaagtacaccgaagagcacggagaagtatactacgctatccgtgccgctgggcttactcaacgagaagctggcatgatgctaaagcatgtctttggcttaacctcagtcttagacgctaaacgtctaactcacatcgcggagaaagaattaaatgaccgtatttaa	MCFPTYTKYTEEHGEVYYAIRAAGLTQREAGMMLKHVFGLTSVLDAKRLTHIAEKELNDRI	hypothetical protein vBValSX1_33 [Vibrio phage vB_ValS_X1]	0.95	1e-20	0.7241	QKN88426.1	hypothetical protein	hypothetical protein
ORF24	1082	19463	20545	+	atgaccgtatttaacgcaaagaacaaaggtcacttagtcgagcactacccactgtttctgggagaccctatgggtcttccaaatacagttcacgtctcttatcctgcactagaagacctataccaagaccaagttcctcaaatctggaacgagttcgaagtttctctagcacaagataaggttgacatgaagaaagccccaatcgggcttgttcgtccaatgcaacgcacaatcatgtggcagatgctagcggacgctgtagctgctcgctcgattagtaccttactaatgccttgggcaactaacccagagctagaaaacctaatcaacctgtgggcgttcttcgaaactatccacaacagaacgtatgcacacatcgtaaaacaaacgatggaaaac…	MTVFNAKNKGHLVEHYPLFLGDPMGLPNTVHVSYPALEDLYQDQVPQIWNEFEVSLAQDKVDMKKAPIGLVRPMQRTIMWQMLADAVAARSISTLLMPWATNPELENLINLWAFFETIHNRTYAHIVKQTMENPVDMIQETYDNANVIMRSQVIVNVFDELEACTKDTDVRVVKKLLIKGLVALFGLEGISFMASFAVTFAITETEIFQGIGQLVTLICRDEQLHTRFGYEIIKTLKDKEGWGADFAILTGELKEVLDALVQQELEWAEYIFEEDNIVGLNKKLLQQYVLFMARPLYLLLGIPFDFEVVTENPLPYMTKYIDSSKMQTAAQELQITSYQIGAIADDSDSLDFGDFDEDLF	ribonucleotide-diphosphate reductase betasubunit [Vibrio phage VCPH]	0.95	0	0.814	BAV81247.1	Ribonucleotide reductase of class Ia (aerobic), beta subunit (EC 1.17.4.1)	ribonucleotide-diphosphate reductase subunit beta
ORF25	203	20611	20814	+	atgaagaaaacatgtgaagtttccgacctgcgcaataagccgctagaagaactaacggacgagcagataaaagctcgactagaacgcgtagctcgtgagctagaatacattaacagagagaaagctaaactagacgacatgtacgagactctcaacatggagcaagagaagcgcaaactttctaatgagcttgaggaggcttga	MKKTCEVSDLRNKPLEELTDEQIKARLERVARELEYINREKAKLDDMYETLNMEQEKRKLSNELEEA	hypothetical protein [Vibrio phage VCPH]	0.88	6e-05	0.4068	BAV81246.1	hypothetical protein	hypothetical protein
ORF26	338	20816	21154	+	atgggcgaagcaatgcatgatgttaaattaaaacgcgtgtaccaagtttactgccaatccgacatgactgaaggtcgcggtgggatgagagcaggcccgtgcttcactacagaagaactagcctgggcttattgtgatatgcatgaaggcgttatgggtcgtaaacctgataacggctggaagtacagccagatgggtgactggacggttaagacgcttgaggtaagagatcgtttacctgttgaccgaaaggctgttgctctgaaagccatggcacttctgagcgagaatctaacagacgaagaactgcaattgtttatggagatgacccgcaaataa	MGEAMHDVKLKRVYQVYCQSDMTEGRGGMRAGPCFTTEELAWAYCDMHEGVMGRKPDNGWKYSQMGDWTVKTLEVRDRLPVDRKAVALKAMALLSENLTDEELQLFMEMTRK	hypothetical protein AVU32_gp054 [Vibrio phage ValKK3]	0.77	6e-10	0.4022	YP_009201157.1	hypothetical protein	hypothetical protein
ORF27	818	21154	21972	+	atgaactacttacaagacctagggcttaaaattctaagacaaggtacgtggattgagaacgagcgtaccggaaagtcttgtctaacaattgattttcatctggcggaatattaccctgatagaccgcctcttgacacgactagaaaacaggcattcaaagctccaatcgcggaacttctaggatacattcgtgggtacaccgatgcaactcaatttgcagcaatcggctccccaacctggtttatgaatgccaacgaaacaaaagcctggttagctaaccctaaccgtaagggtgaaaacgactgcggattaatctacggtgcggttgcacaggaagacttccgtaaagtttacgagaacttaaaaaatggtatcgacgaccgtggtgagattatcact…	MNYLQDLGLKILRQGTWIENERTGKSCLTIDFHLAEYYPDRPPLDTTRKQAFKAPIAELLGYIRGYTDATQFAAIGSPTWFMNANETKAWLANPNRKGENDCGLIYGAVAQEDFRKVYENLKNGIDDRGEIITFWRPETFDKACLRPCMHSHSFQLVGDTLSLTSTQRSADVPMAGSWNALQCWILLQIMAQITGHRPGMARHVIERAHIYEDQYDLFVEQMDRTPLYLPNLEVWINPDIKTLEDLQTWVTVDDFALLGYDSHPAIKFPFSA	thymidylate synthase [Vibrio phage VCPH]	0.98	4e-159	0.777	BAV81245.1	Thymidylate synthase (EC 2.1.1.45)	thymidylate synthase
ORF28	134	21980	22114	+	atggacgttgaaataaaaccaattatgtggggtctaatgtggaaactatcaactaaaaagtttggttatgatattaacctaagtttccacttttcttacgaaaaagcaagagacgcctacgacaggctatattaa	MDVEIKPIMWGLMWKLSTKKFGYDINLSFHFSYEKARDAYDRLY	——					hypothetical protein
ORF29	611	22185	22796	+	atgcaatcccataagcaaatcgtaatgcgttggctctacgacatgtttttgcagcacgaaaaagaccgcctacgccgtaacactataggctctatagggcgatctaaggggtacgttggtactgacctctttcgtaaagatgtagtagaagcgaagtaccgcgctactaagaaagctatggatgagcaggaattaattggtaaaccaattaacactgtcttagctttaatgctaactaaacctcgccgcttcgtatactataaaggtttgacacagcgactagaaaagcgcaaaactatatcaggaacaactatacgtgctaccatcatagatgaaacctgggctgtaaaagtaaccgatagggtaactaaagcagttttcagctatgactacgatgta…	MQSHKQIVMRWLYDMFLQHEKDRLRRNTIGSIGRSKGYVGTDLFRKDVVEAKYRATKKAMDEQELIGKPINTVLALMLTKPRRFVYYKGLTQRLEKRKTISGTTIRATIIDETWAVKVTDRVTKAVFSYDYDVHHKSTDYGRKVPRMTSIAGCTAKENHWMIKAFKALSQHRDTRVRKVRAYLEKRNMRTQRTALLELYPEGE	——					hypothetical protein
ORF30	530	22798	23328	+	atgaaaacagacaagcaaattgttaccacttggatgcgtgaaatcctgtgggacgaataccgcaaggatgctaaggagacgacctggggtgagaaagaatcgaagattaatagagctatggttggggcaaaagcttgggtatcttaccgactagctcacgctaacttgtcagctccaatgaacacgattatagctctgattattcagaaccctagacgtttcaaggtagaaaaagaaggcgtggactcaggtagtctgtataccctggcttacatgatcactattacggacagacgcacaaagtgttctataagttttaaactggaacatcgacactcccgtaaccagacgtcctatgagtctttagatggtatgccttcactagaaacacactggcta…	MKTDKQIVTTWMREILWDEYRKDAKETTWGEKESKINRAMVGAKAWVSYRLAHANLSAPMNTIIALIIQNPRRFKVEKEGVDSGSLYTLAYMITITDRRTKCSISFKLEHRHSRNQTSYESLDGMPSLETHWLGLAYDNILVSYQKRRKFDVEMYLKERQCRNMFNKLNKFYPDGE	——					hypothetical protein
ORF31	245	23330	23575	+	atgaaaacaattacactcgatgagcttattgcagagtttatcgagattcaaaagaaagtgcccacctatcgcctagggcagcactttatcaaccgctgtatcaaagatgagtctgaccctcgtctagaccatctttgggacgaagaaaacttccagtacgccaaagaccatatcatagaaatttgtggtgcctatcactggtatcatcgtggtgtgttcgttatgccgtacttaaaggaggactaa	MKTITLDELIAEFIEIQKKVPTYRLGQHFINRCIKDESDPRLDHLWDEENFQYAKDHIIEICGAYHWYHRGVFVMPYLKED	hypothetical protein vBValSX1_38 [Vibrio phage vB_ValS_X1]	0.91	3e-16	0.4459	QKN88431.1	hypothetical protein	hypothetical protein
ORF32	503	23575	24078	+	atgtacttaatcgcaaccgatggtggtgcgagagataacggaaaaggtgtatcagcttgggcatttgtagtctttgacgaagaagagttccgtaagggctctaagagtaaaggctacgccaaatcctatgggtacactaacaacgctatggagctacaagctatcatcgaagctctacgctgggtagagaaagcaggtcaaccagccaaaatctacacggactctcagtacgccgtaaagggtattgaggagtggatgccaggatgggtaaagcgtggttggagaactaaacaaggtcgttcagtaaaaaatgaagccaagtggaaagaaatccgtaagctgttacaggtatgtagcgtggagtttcagtgggttccaggacatgctcatggaaatcac…	MYLIATDGGARDNGKGVSAWAFVVFDEEEFRKGSKSKGYAKSYGYTNNAMELQAIIEALRWVEKAGQPAKIYTDSQYAVKGIEEWMPGWVKRGWRTKQGRSVKNEAKWKEIRKLLQVCSVEFQWVPGHAHGNHFEATSNRAADALCNMRMDEEEFDDYLNMHTLEED	ribonuclease H [Vibrio phage VCPH]	0.97	3e-63	0.6012	BAV81243.1	hypothetical protein	ribonuclease H
ORF33	236	24078	24314	+	atgggacactacgattgttctgagtgcggtaaattcgcttgcaacggcgagtgtgtcgaagaagaacgtaagttactgaagaagcttgctagactagggatttctaggggcgatcaaaaattactaatgaaaattatggtagtattgcatgaagctcgcgcagaactaccgtataagaagtcacatgaactaacaaggctcattaatgaaattaaggagcgactagaggtaaaataa	MGHYDCSECGKFACNGECVEEERKLLKKLARLGISRGDQKLLMKIMVVLHEARAELPYKKSHELTRLINEIKERLEVK	hypothetical protein SIPHO041v1_p0076 [Vibrio phage 234P1]	0.97	4e-07	0.3457	QZI87987.1	hypothetical protein	hypothetical protein
ORF34	173	24315	24488	+	atgcgaaactttgtagcaaaacacgctagaacctttaacaaggctagtgtacatcgcgaccgtactaagtacaaccgcaatgatgattggaagtctgaatggctcgacgagatcgagcctcccttcaaaaattgtgaaaaagttcttgctaattcccacaaaaatctagtataa	MRNFVAKHARTFNKASVHRDRTKYNRNDDWKSEWLDEIEPPFKNCEKVLANSHKNLV	hypothetical protein [Vibrio phage VCPH]	0.85	6e-20	0.84	BAV81242.1	hypothetical protein	hypothetical protein
ORF35	278	24537	24815	+	atggcgaaatatctagtaaaaaacgttaaagagcagcgtgaaccaaaggttggcgaacgtgttcgtgtggctatctacactgctcgcgaccctaaattcccagaggtctattctggtcgtttacagcgtagtcgtagtgcgtctttcgagacaatcgtagctatctatgcggatacagagcgcactaagaaaggtggcattctgtacaacgtgttgctgagctccggcgatgccgtcctaatccaactaggacagaaaggttggaacgcagtccgatag	MAKYLVKNVKEQREPKVGERVRVAIYTARDPKFPEVYSGRLQRSRSASFETIVAIYADTERTKKGGILYNVLLSSGDAVLIQLGQKGWNAVR	hypothetical protein [Vibrio phage VCPH]	0.88	1e-32	0.7073	BAV81241.1	hypothetical protein	hypothetical protein
ORF36	182	24901	25083	+	atgacaaagaaaacttctaagcgcgctaagatgcttgcacgaccagactacgcagagaaaacaatgctctcacgccgtactggtatttccaaaattcttatgcttctagagcgtggcaatacaggcgttcgagcggatgttccggcggtgttccatctaggggctgtcaagggcttgttctaa	MTKKTSKRAKMLARPDYAEKTMLSRRTGISKILMLLERGNTGVRADVPAVFHLGAVKGLF	hypothetical protein [Vibrio phage VCPH]	0.96	4e-17	0.6552	BAV81240.1	hypothetical protein	hypothetical protein
ORF37	302	25335	25637	+	atgcactttttgattaagtttgaccgagactgggctgatgaacttcagtgtcagcaattccgtatcgttgagctagactgtaagtctgctagcaagggaatcaagaaaatcaaaaaagctatacaggctatgttagacgaagaacttttaatgtactttggctctaacgagttctatgaacctaatgagttaacagtcgatagtttcgacgtagactttatcagtagcattacagctgatgttctagaaagtcgcctaggttctacctttggtactggtattttacgacacatcgacatttag	MHFLIKFDRDWADELQCQQFRIVELDCKSASKGIKKIKKAIQAMLDEELLMYFGSNEFYEPNELTVDSFDVDFISSITADVLESRLGSTFGTGILRHIDI	hypothetical protein KHO57_gp023 [Mycobacterium phage Phabba]	0.87	0.0007	0.3563	YP_010056727.1	hypothetical protein	hypothetical protein
ORF38	362	25647	26009	+	atgccttgtagagattactcagtagaagaaatggcacgagcagatgctcgttctgcgcagcaagacgctcgtagagctaatacagctgcgagagaagcccaggtagagcttcaagcagtaaaagaacgctgtgattttctaacacgtatgctttgttacgtagttaccaaatctgtagacgagaatgtagataatctcgtcctaaacaacgaagttcgtgattggtacgttgagcaccgtcaagctgaccttgacaacatgctggagctcatggaaaacgttgacttgaatgctcttcctaaagaagaattcgatacagttgaccgtatccttagtaagtaccaacgaccaaaagaaaattaa	MPCRDYSVEEMARADARSAQQDARRANTAAREAQVELQAVKERCDFLTRMLCYVVTKSVDENVDNLVLNNEVRDWYVEHRQADLDNMLELMENVDLNALPKEEFDTVDRILSKYQRPKEN	hypothetical protein vBValSX1_46 [Vibrio phage vB_ValS_X1]	0.96	5e-41	0.6034	QKN88439.1	hypothetical protein	hypothetical protein
ORF39	248	26353	26601	+	atgaagctattcagagtactttggcaatgcgatgcttatatctgcgaggactggttcgctagcggatacctagccaacagatgggcagacaaacaggacggtaaagaaaagttagtagctgagtttatcgtaacacctacgttttgtgaagataacggaatttgcctatcagatgcagacgcatactcttctgctgagtgggaagcaatccacgcatacgaagaagctcatggagtaaccttagagtaa	MKLFRVLWQCDAYICEDWFASGYLANRWADKQDGKEKLVAEFIVTPTFCEDNGICLSDADAYSSAEWEAIHAYEEAHGVTLE	——					hypothetical protein
ORF40	359	26801	27160	+	atgtcaatgaacagcttctggctacactttgctatggagtacgctctagcggaaacaggctacgatttaaatggggacttgttagcttacgcttacactaatccagacgaatttaaatctacatctcatacgatttctacaccggaaggtgaggtagaagtaactgaaatggatattctaaagttagcctacggtgacgtaactgataaggctctagcgttactaacaaagtaccacgaaaacctagttaaacatgcagttgactcaaacgagattatcaactcatctatgcactcaggaagctcagactacctgtatgcccgtgatatttacgagtttttcgaaaacagaggtaagtag	MSMNSFWLHFAMEYALAETGYDLNGDLLAYAYTNPDEFKSTSHTISTPEGEVEVTEMDILKLAYGDVTDKALALLTKYHENLVKHAVDSNEIINSSMHSGSSDYLYARDIYEFFENRGK	hypothetical protein HOT55_gp066 [Salmonella phage SP3]	0.94	4e-06	0.3451	YP_009804497.1	hypothetical protein	hypothetical protein
ORF41	164	27162	27326	+	atgtttctagctatttggttaattttccaagctcttaccgttgtatgtctagcggcagtagactgtaagtcggaagacatgtgtaacaaaattatgtggattcctacacctattcgttgggtagtattcactgtaccatctattattcgatgggctactaagtag	MFLAIWLIFQALTVVCLAAVDCKSEDMCNKIMWIPTPIRWVVFTVPSIIRWATK	hypothetical protein KNV71_gp180 [Vibrio phage Gary]	0.92	3e-17	0.72	YP_010114286.1	hypothetical protein	hypothetical protein
ORF42	173	28502	28675	+	atgtttaatcagtttatggtaattagttctatgggttggattatccctcgtggtgacaaaatgaaagcagctttgtacgcttacgcttacggagcaagtctaaaaacggttagacaacaattcggtatcagcaaacgtcgcttaaagaaagcgataaatgctggaaactggtaa	MFNQFMVISSMGWIIPRGDKMKAALYAYAYGASLKTVRQQFGISKRRLKKAINAGNW	hypothetical protein HOV08_gp046 [Vibrio phage VspSw_1]	1	2e-32	0.9825	YP_009819563.1	hypothetical protein	hypothetical protein
ORF43	203	29048	29251	+	atgattgtgtttatcaatgagagccaagaaatctcactatattctgacctaggtcagtgtttcgacaacgagttctattttcgttttagtaagattctcaacacagaaaccggagaactatacgtctatgacgacgccggtgctcttgattaccaaaccgtaatagcagtctttgatgattctttcgaagacgaagatgaataa	MIVFINESQEISLYSDLGQCFDNEFYFRFSKILNTETGELYVYDDAGALDYQTVIAVFDDSFEDEDE	hypothetical protein HOT95_gp081 [Vibrio phage vB_VpS_PG07]	1	1e-37	0.9701	YP_009808528.1	hypothetical protein	hypothetical protein
ORF44	-113	30852	30739	-	atgtctactctatcgttccattccttccgagcttgcgacccgttcgcatccgctaagacgctaaattctttttccgataaaatccatcaggcttgcgaccttctggactcctag	MSTLSFHSFRACDPFASAKTLNSFSDKIHQACDLLDS	——					hypothetical protein
ORF45	278	31590	31868	+	atggattttaacgaagaaaaaatcttagcggtagaaaaaatcgtagtaactatgcgtaacaacggagctattgttggatacacccctggcaagccagaaaccgcagcagtagacgttctaggtggtcagaaaagacgcttcgtaaatgttgagtacgtagacgaagctatctctgccctaagcatgcgagctatgttaggcgatacttccaaagcagacgctttgctctacgaaattctaatctgcgcaggtatcttacctgaccctgacaacaaataa	MDFNEEKILAVEKIVVTMRNNGAIVGYTPGKPETAAVDVLGGQKRRFVNVEYVDEAISALSMRAMLGDTSKADALLYEILICAGILPDPDNK	hypothetical protein vBValSX1_49 [Vibrio phage vB_ValS_X1]	0.97	2e-40	0.7778	QKN88442.1	hypothetical protein	hypothetical protein
ORF46	215	31962	32177	+	atgtctgacgataacgtagtcaacattcacacaaaacgaaaacatacagaggacgacccgagagagcttttccaagcctaccgagattatgaagctgcaaagcttcaagcttcggaagctctaaagctcattcgaaaacttgagaagaaatttttaacaccaaaggaacgagcacaccgcgagcttattcgcagtagcaaattcctaaagtggtaa	MSDDNVVNIHTKRKHTEDDPRELFQAYRDYEAAKLQASEALKLIRKLEKKFLTPKERAHRELIRSSKFLKW	——					hypothetical protein
ORF47	452	32193	32645	+	atgtttaataaactacgattatggtttcaccgcacgttcggtaagtgcaagactttcgaaaaccgaaagccaatgtttcactttataccggtagaaaaagcctgggttgaaacctgtacagtgtgtggcaagcagcatcgcgttatggttgatgaactaactcctagtcagatgcaacactaccacaagttacaccgtgactctattgaacaactaatgaaagtggagaccaagaccgtggataaagcagtagaagctacaaatacagcgcgtgtatcggcgaaagaagttactttcccaaacacaccacgtaaaccaaatcgtaaaacacgccgtgctttagcacaagcccgtcgtaagaacaaccctgtttcgttcgctgatgtggacgagttcatg…	MFNKLRLWFHRTFGKCKTFENRKPMFHFIPVEKAWVETCTVCGKQHRVMVDELTPSQMQHYHKLHRDSIEQLMKVETKTVDKAVEATNTARVSAKEVTFPNTPRKPNRKTRRALAQARRKNNPVSFADVDEFMDEVKDYCEADTDSTVDE	hypothetical protein [Vibrio phage VCPH]	0.94	1e-16	0.3517	BAV81226.1	hypothetical protein	hypothetical protein
ORF48	230	33106	33336	+	atgaagaactttaaagaaattgatactaacattgattctctagaaaaagcagtcagtcagctttctgctaagattgacgagctagagtgcgaaaagatggaactacaaaaccagatgagcgcactccgacaagaaaagcaaaagctttgtactcatcctaacggacgtgacggcgagtattggtgtaacaaccgaatttaccgatactgtcaggtctgtggtaaagaataa	MKNFKEIDTNIDSLEKAVSQLSAKIDELECEKMELQNQMSALRQEKQKLCTHPNGRDGEYWCNNRIYRYCQVCGKE	hypothetical protein KIT04_081 [Vibrio phage KIT04]	0.97	0.002	0.3108	BBL19250.1	hypothetical protein	hypothetical protein
ORF49	311	33680	33991	+	atggacaaagacccagcattccaagagtggctcgaccgtcaacctaagtgtgacgagtgtggtaagtcgcaaattactatacacaaacactatgagcattgttctaagtacgagcacatagttgacgaccattacgactctgcgtgtatgcgtggtacgtgtaagcattgtcaccctgactacgttcctaagactactctagtgttgaatgcgtacgagttacaggttattaaggcattacgcaatcccaagtctactatggacgacattatgtctaaagtaatggacgcgttaaagaacttttattcatag	MDKDPAFQEWLDRQPKCDECGKSQITIHKHYEHCSKYEHIVDDHYDSACMRGTCKHCHPDYVPKTTLVLNAYELQVIKALRNPKSTMDDIMSKVMDALKNFYS	hypothetical protein HOV08_gp051 [Vibrio phage VspSw_1]	0.98	1e-44	0.6832	YP_009819568.1	hypothetical protein	hypothetical protein
ORF50	296	34591	34887	+	atgaaaggtagagatagaaataaagcgtggctcaacgatagccaccatgaatttggttctgtagcatggcacgtaacccctagtaagagattccgtactcagaaagggtatattgaatcagaccttcgcatgactgactgcactgataacattaacctagagttcagctccaatgatgctagagaagccttcaaacgcttacagaagctagatacactaatctccgagctccaagcattccgcaaaacttacgttgatgctatggaaactcagttcaaagtaaaattatttgaataa	MKGRDRNKAWLNDSHHEFGSVAWHVTPSKRFRTQKGYIESDLRMTDCTDNINLEFSSNDAREAFKRLQKLDTLISELQAFRKTYVDAMETQFKVKLFE	hypothetical protein SIPHO041v1_p0083 [Vibrio phage 234P1]	0.91	8e-17	0.4725	QZI87994.1	hypothetical protein	hypothetical protein
ORF51	269	34953	35222	+	atgtcacgcgtagctattcacgattgtactattaaccaccttatcaacattgcttctgttatgaaagagaccgcagactcagatgacctgctattcattacagagcttattgaggacgccaagcgccagatggaagataagacctacgctgtggcagctcgtgaagacttagcagtggttacatctcttgcatcctctgaagtggagtatgcagacgaagaagaccaacaagcgtacactcgtgtagttaaccagtcatgtgaggaataa	MSRVAIHDCTINHLINIASVMKETADSDDLLFITELIEDAKRQMEDKTYAVAAREDLAVVTSLASSEVEYADEEDQQAYTRVVNQSCEE	hypothetical protein HOV08_gp055 [Vibrio phage VspSw_1]	0.4	0.004	0.5833	YP_009819572.1	hypothetical protein	hypothetical protein
ORF52	233	35225	35458	+	atgtctaaaacagtaattgacacagaagtgctagaagccacacagttagtgatgcgtatgctagctatagaagctatgtcgaatggagacttaaacgcagcgggtgaagcaaatcatatagctgatactattaataaggctatcaatgagagcataggtcttcgtatcttcacaaaagaagaagtagacgcattagaaaagcatttcgacctcggagcactcttcgaggagtaa	MSKTVIDTEVLEATQLVMRMLAIEAMSNGDLNAAGEANHIADTINKAINESIGLRIFTKEEVDALEKHFDLGALFEE	hypothetical protein HOT95_gp068 [Vibrio phage vB_VpS_PG07]	1	4e-15	0.5195	YP_009808515.1	hypothetical protein	hypothetical protein
ORF53	164	35558	35722	+	atgagtaagaatcgtggtgaaaagaaaggtataggcgtgtatccagatagtgaaatgtgggtaaacatgcctaaacagaaagaaaaagaatcagaaggtagtttcatagcaggctttgctactggagcatcccttgtatttattatggctctcctaatcttttag	MSKNRGEKKGIGVYPDSEMWVNMPKQKEKESEGSFIAGFATGASLVFIMALLIF	hypothetical protein HOT95_gp065 [Vibrio phage vB_VpS_PG07]	1	1e-10	0.5862	YP_009808512.1	hypothetical protein	hypothetical protein
ORF54	293	36178	36471	+	atgtttacagtaaaattgtttaagccctccgaggctgacccgtctctttctgagactcgcggagtatccgcaacttcctttagcacccacccaatccactcatctgccgaagaaggcagtaagttcctctatcacgtattcgaatgtgaagactgtgaaggcggaaagttccagtgggaaatcgttgatggtgttcgcatctacgtggaaaaccaatcaggcaagactattgctcacttccacgctgacctcggtcaaccagacctaggaaaacctaagcgcccaaaggaataa	MFTVKLFKPSEADPSLSETRGVSATSFSTHPIHSSAEEGSKFLYHVFECEDCEGGKFQWEIVDGVRIYVENQSGKTIAHFHADLGQPDLGKPKRPKE	hypothetical protein HOT95_gp064 [Vibrio phage vB_VpS_PG07]	0.84	1e-23	0.5244	YP_009808511.1	hypothetical protein	hypothetical protein
ORF55	260	36646	36906	+	atgttatcaaaacttttactaaagagttttctgctacgttcgtttgttcgcctgttcattccagcggacacagcagaagacttgacttctagctacaccaagaaattcgatgcggtagctaaagagcagacagcggacgcagctcagtttgcgtttaaagaagcacaagcggctgcaaaacgccagaaagctgaaaatgcagctaaagcagcagctaaggcatcagcgaatattcgcaagatgctagaggcagacgagtaa	MLSKLLLKSFLLRSFVRLFIPADTAEDLTSSYTKKFDAVAKEQTADAAQFAFKEAQAAAKRQKAENAAKAAAKASANIRKMLEADE	hypothetical protein [Vibrio phage VCPH]	0.98	0.0004	0.4471	BAV81222.1	hypothetical protein	hypothetical protein
ORF56	200	37071	37271	+	atgaaaataatcaaacagaatagcatcctagttgagcagttcggtgccaaaattaaagtcctttcaccaatccgttggggtaaggctaaggttaaaatcctcgaagtcggggagatgctagaaggcgttcgtaaaggtcaaactgtggaaggtttcgcagttaccttcggggtcttgcgctttcacttagcagacgaataa	MKIIKQNSILVEQFGAKIKVLSPIRWGKAKVKILEVGEMLEGVRKGQTVEGFAVTFGVLRFHLADE	hypothetical protein HOT95_gp062 [Vibrio phage vB_VpS_PG07]	0.84	9e-16	0.6429	YP_009808509.1	hypothetical protein	hypothetical protein
ORF57	353	37409	37762	+	atgttaacaatcctcaattcgctaatagtaactcctgataaggaaaacccaacttcttggaagctggttaaagagctaaagctctctgaccctaagcttaacgtacctgagggttttgttactgacttagcatcaattccacgcgcactgtggactatcttcccaccaatgggtcgatactctcaggcagcagtagtccacgattacctatgtgtatcgcaggttgttcctcgcaaagaggctgacaagatattcctagacttaatggagtactgtggcgtacctttctataaacgaaaaatcttttactacgctgtacgagctaatagtaacgtattccaccgaggtaagtaa	MLTILNSLIVTPDKENPTSWKLVKELKLSDPKLNVPEGFVTDLASIPRALWTIFPPMGRYSQAAVVHDYLCVSQVVPRKEADKIFLDLMEYCGVPFYKRKIFYYAVRANSNVFHRGK	DUF1353 domain-containing protein [Yersinia enterocolitica]	0.83	2e-26	0.5146	EKN4849223.1	hypothetical protein	DUF1353 domain-containing protein
ORF58	182	37762	37944	+	atgcactcagtgactatccctatgtctctagccgaagagttcctagagtatctagaagaacaaggcgtagagccagtagaagttgtacctatctatgatacgtacgttgtaacagtagatgacgacgacgctgaattactagatgacgcgtttgaaacattgcatataggagactaccattga	MHSVTIPMSLAEEFLEYLEEQGVEPVEVVPIYDTYVVTVDDDDAELLDDAFETLHIGDYH	——					hypothetical protein
ORF59	674	37941	38615	+	ttgatttcaattacaggactagcaggaagcggtaaggacaccgcagcactacaagtacagaagcgtactggacgtcgcctatacgctttagcagcaccaattaaagacgtagtacacgccctattcaatgttagcgagtgtatttacggcagccgtgaactaaaagaacgtgaattaatgttcattgtcacgccagaatccctagacgcagcagcccaggtctatatcaacgcagggcttcaagagtttgaaatgttccatgacgcatggggcacctggattgacctgttaggtctaaaactaaaacgcaacgtttatcatgtcaacgcctctctacgtactctatatcaactgatcggtacagaatggggacgtgaagtagacgaagaaatctggctg…	MISITGLAGSGKDTAALQVQKRTGRRLYALAAPIKDVVHALFNVSECIYGSRELKERELMFIVTPESLDAAAQVYINAGLQEFEMFHDAWGTWIDLLGLKLKRNVYHVNASLRTLYQLIGTEWGREVDEEIWLKIAPDNCIITDIRRTNEAQYFRDKGYTLFEIKRPNIKKIPNSGHASEKGVDPIIPRIVIFNDSSIEDLHAEVDRVLGALDGHNTNPSANTD	putative hydrolase [Vibrio phage VCPH]	0.9	2e-79	0.5792	BAV81219.1	hypothetical protein	putative hydrolase
ORF60	464	39260	39724	+	atggcagataacagattcggagtagctcacctagtactaacaattctaggtaccacaatggtagtaggctctggtatgtatgcggttactagccagctaatcatggctgatgtaagacagcacacagcacagaccacaaaagagcttgataaggctttaacactagaactgactaaattggaaggcagagtagactatcgtatagggaacgtcagtggcgctctcgaaaagatagaagaaactgttaagcaactagaacgtgaagtgataacgctacagcaacaacaaatagccgatatagagcttcgctctatggtaggagaggtaggggtagccctacaaaacttaaaaaccgaaatctcactgttaaatgacagaactgcgagactttcagatctc…	MADNRFGVAHLVLTILGTTMVVGSGMYAVTSQLIMADVRQHTAQTTKELDKALTLELTKLEGRVDYRIGNVSGALEKIEETVKQLEREVITLQQQQIADIELRSMVGEVGVALQNLKTEISLLNDRTARLSDLADKVEELNSQVVLINEKVKKK	hypothetical protein [Vibrio phage VCPH]	1	6e-60	0.6387	BAV81217.1	hypothetical protein	hypothetical protein
ORF61	893	39916	40809	+	atgcttaacaccgaaaagaaacaagcagctacaagtaacgaattgacagacgtacatgtgttaatcacagtatcgcctctgggggacggtaataagtatcgtgtttacctagaccaacatatcacccgcgctaaagagtaccgcaacctagtggagttcttagcgacagcaactcaatcagacgtcttcgagctaatactgaacggcccaggtggacaccttactacctgtgttcagctcatccacgccattgccaatacagaagctaaggtaatcggtcactgcgttggggacattgcctcagcccactcaaacatattcatggcttgccacgaacacgtagtttacccgtactcttgcatgatggttcacactttctcaggcggtacatacggtaag…	MLNTEKKQAATSNELTDVHVLITVSPLGDGNKYRVYLDQHITRAKEYRNLVEFLATATQSDVFELILNGPGGHLTTCVQLIHAIANTEAKVIGHCVGDIASAHSNIFMACHEHVVYPYSCMMVHTFSGGTYGKGEDLVRCGEAWNAQTKQLYTDLYTEFLTDEELHMVLHGNNDRYFIGQDIVDRLSKVYVARNEAMQDAIAQAKLEEEDKVLEQALAIMESRGALDPKNPPEVQLNITGDTDIVLEEDGEPLFYEGVDEETLEEAMDEVEQAKEEDDDALGSSIAGSLGIPYDEDE	putative ATP-dependent Clp protease [Vibrio phage VCPH]	1	5e-107	0.5574	BAV81215.1	ATP-dependent Clp protease proteolytic subunit (EC 3.4.21.92)	putative ATP-dependent Clp protease
ORF62	245	40806	41051	+	atgatactcctgttatttgcaagtaactcgtgttatccctgtgaacgtgcccagagcgaattatttcgcgctgggctttcttacgttaagataacacgtcccgacccacgattcgtggaatacaacataattggtactccggtagtagtctttctcgacgatgacggcaacgaagttgccagacttactggggcacataacattaagaaaatagagttagagggcatcataaaagatcacttttaa	MILLLFASNSCYPCERAQSELFRAGLSYVKITRPDPRFVEYNIIGTPVVVFLDDDGNEVARLTGAHNIKKIELEGIIKDHF	hypothetical protein [Vibrio phage VCPH]	0.98	2e-34	0.6875	BAV81213.1	hypothetical protein	hypothetical protein
ORF63	251	41202	41453	+	atggaacgtttaaagaacgacatgaccaaagaagaaatacaatacatcgttgagattcttctagacctacctaacggttctctagcaaaactaacagcgccaacgctaaccaagatgcacaacaacataaacaagaacttgttagcgtttaacattcttgaagataagtaccgcgctcttgcaaaccaaggtacttatgaaccccttgctaaacatcgtaaacaccgccgcccaatgaaaggagcaaaataa	MERLKNDMTKEEIQYIVEILLDLPNGSLAKLTAPTLTKMHNNINKNLLAFNILEDKYRALANQGTYEPLAKHRKHRRPMKGAK	putative protein 2C [Vibrio phage VCPH]	1	3e-37	0.7647	BAV81212.1	hypothetical protein	putative protein 2C
ORF64	116	41453	41569	+	atgtttgaagttttactacagcttatcggactagcagtgctagccaacccacaatccttaatggaaggcacggaaattttaggcaactgggctcagtataaggcagacactaagtaa	MFEVLLQLIGLAVLANPQSLMEGTEILGNWAQYKADTK	——					hypothetical protein
ORF65	395	41569	41964	+	atgaccgaaccacgaccagatattcatgaagttctcctaagcgttaagtcagagctaggggagctcaccgccaatgacgagggtagttactacgtacccgccgcgctctatgaccagtacatgcatgagggcaagataaactacgttaaagtctctcaaatctttaagctacttgtaagtagaaaagagtttgataaagcagttagccaagtgttctcaaaagcgaagttccatactgtagcgagagagagcactatcacaaaagccgagttcgctgagatttatcagtttggtttattccctagagttagggattggcaacgcgcagtacacacccagactgggaagtacatcacagtccaagacttgtaccgatgggtactggagttagggtag	MTEPRPDIHEVLLSVKSELGELTANDEGSYYVPAALYDQYMHEGKINYVKVSQIFKLLVSRKEFDKAVSQVFSKAKFHTVARESTITKAEFAEIYQFGLFPRVRDWQRAVHTQTGKYITVQDLYRWVLELG	hypothetical protein [Vibrio phage VCPH]	0.94	1e-38	0.5161	BAV81210.1	hypothetical protein	hypothetical protein
ORF66	212	41965	42177	+	atgaaacaaacatgtttacaaattcaaagcattatagacaactcacacgaatcgcactatgacagtctgttactccactgcaaaaccggagtagagcacacgttctttccagagattgattttagtaaccctgaaatagtggctttcgttgagacgtacatagccctaaaacgaaaccctacggcaatggaggtatctaatgccagtaactaa	MKQTCLQIQSIIDNSHESHYDSLLLHCKTGVEHTFFPEIDFSNPEIVAFVETYIALKRNPTAMEVSNASN	hypothetical protein SIPHO036v1_80007 [Vibrio phage 70E38.1]	0.82	1e-19	0.5862	QZI86632.1	hypothetical protein	hypothetical protein
ORF67	1025	42164	43189	+	atgccagtaactaaatcaactctaggggctcgcacaattcgcttggaaatgacccacgagcaactagcagctgtgcaagaccagtttgaaatcttacaggatgttatgccttaccagtacgcaccaggtggcagcgccataactagcgcgtacaaacagacattacgtatggataagccatacgcttcatggaaagactttgtaaaggctgaccgctcacgagacggttactctctagcaaaacgctttcgtggatgggctgctaactccccgttcccatcagtgttgttctggtgtatctcctttggagaagtagtaaaagtaatacatgtggacgacgagttaaaacaagctatcgtcctaagctacgatggcttatgtaaagcagaactaacggat…	MPVTKSTLGARTIRLEMTHEQLAAVQDQFEILQDVMPYQYAPGGSAITSAYKQTLRMDKPYASWKDFVKADRSRDGYSLAKRFRGWAANSPFPSVLFWCISFGEVVKVIHVDDELKQAIVLSYDGLCKAELTDIFPIFPSKLSHMSMNQAAELKKAQGIFDLATRELQHISTKPNTEVSGKNTTANPIKPKETKMKNINKKAANLLQVEKDAAVQTGYLTAGRTSNKLVKEAVRPILNLIFKPNFMQRLAIKWGGVKNPVDSFMESPASDVVCSRLFRVLLELKGVEDEHVLNAANAAIVYSNLKVGEEIPIEDLIDSAIESVKEGVESLDIAEKVKGKLK	hypothetical protein [Vibrio phage VCPH]	0.88	1e-105	0.5354	BAV81208.1	hypothetical protein	hypothetical protein
ORF68	257	43196	43453	+	atggtagttgaaataattgtagtcctcgatgatggtactgtcgaggacttttcctccgccacctccgcattggagttcatcgcagataacgaatatttcgacaacgaagtaatcggctttgacgcaatgggagaaccgtggcacgtaccaatgtctgccctagagcagttagtcgaacaggaagcgtataaccagcgtgacctacaagctcagaggaaagcaatagatgcgcttagttcaaaagattcaggtgggtaa	MVVEIIVVLDDGTVEDFSSATSALEFIADNEYFDNEVIGFDAMGEPWHVPMSALEQLVEQEAYNQRDLQAQRKAIDALSSKDSGG	——					hypothetical protein
ORF69	785	43422	44207	+	atgcgcttagttcaaaagattcaggtgggtaacgctaagcgattattcgccgtgaccgacatgcacggtcagtacaaactctttaaagagtttatgaaatggaaaggtgttggcaagaaagacatgattgttaacgttggagaccttgttgaccgtggcagcggctctttcgacctactaacccatttcctcttagccgagaacgcatttacagttcaaggcaaccacgaaatcatgatgtacgacgcactgtttagaaactgtagcggtagcgcagtaactaactggatttgtaacggtggtcaatggagctttgaggtagacgaagcgctacttctaggagcggctaaagcagctcatgacaagttcccagtactaattgacttggaattaaagaat…	MRLVQKIQVGNAKRLFAVTDMHGQYKLFKEFMKWKGVGKKDMIVNVGDLVDRGSGSFDLLTHFLLAENAFTVQGNHEIMMYDALFRNCSGSAVTNWICNGGQWSFEVDEALLLGAAKAAHDKFPVLIDLELKNGEFLGFAHAGFPFESREEVFDIDYNNTVGGVTLNKIIQKATWDRRQIKAVAQDDPIDGYKWIFHGHTVTQLIREDEEPEPIIKGNQVWFDTGAPFTDGRMTVLEIDTHTGEFERHALWFDEHGELCIV	putative serine/threonine protein phosphatase [Vibrio phage VCPH]	1	7e-110	0.6054	BAV81206.1	hypothetical protein	putative serine/threonine protein phosphatase
ORF70	284	44200	44484	+	ttgtctaaggtaaaatttactgtagaaggcgaccacgtagacttcaatggcattccataccttgatatggatgccaatacttccatcctctactcggatgacgctataaagggtatgaaagctatcaagtgtgatggtaattactaccttattcccgtgggagagaccgacctagctaagatagctgtagaagaaaaccttacgactgaacaacacgtactaggattcgtagcgattatgaagaagtacctagttggacatttcgatattaaggtagtcaaatga	MSKVKFTVEGDHVDFNGIPYLDMDANTSILYSDDAIKGMKAIKCDGNYYLIPVGETDLAKIAVEENLTTEQHVLGFVAIMKKYLVGHFDIKVVK	hypothetical protein [Vibrio phage VCPH]	1	4e-28	0.5319	BAV81205.1	hypothetical protein	hypothetical protein
ORF71	200	44481	44681	+	atgaaaaacagattagtgctctggtggcgacgccaacttcaaatctggcaagagtggctagagcacaaaaagattgaacgtaacgttagaaagtatgagcggagtaagattgatgaagaccctggagaaagcaaggcttgtaagaaagctcgcgagcacggtcttagggaagagtgtgacgactcacgtagcgatagttaa	MKNRLVLWWRRQLQIWQEWLEHKKIERNVRKYERSKIDEDPGESKACKKAREHGLREECDDSRSDS	hypothetical protein [Vibrio phage VCPH]	0.75	5e-07	0.52	BAV81204.1	hypothetical protein	hypothetical protein
ORF72	254	44870	45124	+	atgagagcacaaacggaaagtaaggtcttcgcagtattgaccttaacggaagaacaggacgaattcgtatttggagagctggactacgttcatagtagaatgccagcttttcctattgttctagaccgatacaaacagttattaggtgttggcttacgaaacgccacgctagacatggaagacccatgcgtagtagacttctaccgcatactggacgcttggcgaaaccgtgagattacattccacagaggttaa	MRAQTESKVFAVLTLTEEQDEFVFGELDYVHSRMPAFPIVLDRYKQLLGVGLRNATLDMEDPCVVDFYRILDAWRNREITFHRG	hypothetical protein [Vibrio phage VCPH]	0.8	3e-05	0.3529	BAV81202.1	hypothetical protein	hypothetical protein
ORF73	845	45126	45971	+	atgtcaattgcagcaagaaacgtacttagagaagtacagtgtgccctagaagaagtagggttatataccggagctattgatggtctgtttggaaatggaagccgaaaagcgtggaacaagttaattaagcgtagtgacgctaccattgctcctttcggtatcagagacttcaagcagggtatcaaagaggtacagaagggcttaaaagcacttggtctgtatccaggctacatcgacggcatctggggctcaggttcccgagtagcgctgcgtagggctgtagcagcttatgtagcttccaacgacttaccacgatacgacttagtatggagtaacttagtctccgaagaatttacggaacgagttattgagctaacagcagaacacggctacccagcc…	MSIAARNVLREVQCALEEVGLYTGAIDGLFGNGSRKAWNKLIKRSDATIAPFGIRDFKQGIKEVQKGLKALGLYPGYIDGIWGSGSRVALRRAVAAYVASNDLPRYDLVWSNLVSEEFTERVIELTAEHGYPADFPDWLMASMHFETGGTFSPTIQNGAGAHYFGLIQFGKAAAKDLGTTTTALRAMSQLEQLEWVFKYFNMWRKRGKEFNQLEDIYLSIFYPAAVGRDADRIIFRKGTIGYRQNRGLDLDRNGYLLVGEVCRKIYDVYYKGKLTKNRREL	hypothetical protein [Shewanella phage FishSpeaker]	0.99	7e-100	0.5338	UYE93574.1	hypothetical protein	hypothetical protein
ORF74	188	45968	46156	+	gtgaactgcacagtagaagcacttatgcaaatctgtaaagagaatgatttgcatgtccaaatcaacccatcaggtacaattgaggttactagcgtatctcaagacattgaagtcactgtatctagtatagaggaaatggtaagagcattttcagtgctttccttccttaaagaccatcgcactaattag	MNCTVEALMQICKENDLHVQINPSGTIEVTSVSQDIEVTVSSIEEMVRAFSVLSFLKDHRTN	——					hypothetical protein
ORF75	254	46165	46419	+	gtggcagtagaaaaaacagcagtagatatagcgaaagagcttaaaaaagagatcacccaacttaaagctgagatgtatgacttagcacgagaaggggcagctgctcaaagctctgctaaacgctatcaagatgcactacaaagcttagcaacgctagtagtcgcagcatacaagccggaaattgagggtcgaagccctaaagacctcgacgagctggtaaaaatcctttctgataagatccagtcagaagaataa	MAVEKTAVDIAKELKKEITQLKAEMYDLAREGAAAQSSAKRYQDALQSLATLVVAAYKPEIEGRSPKDLDELVKILSDKIQSEE	——					hypothetical protein
ORF76	269	46559	46828	+	atgtttatagaaatcggcgaaaactctcaaatagtacagcttgtaagcctttgggaagcgtggggtaacgccttaggctttcctaagtgctgtatcgacaactttgtaatgaataatgacagagaatggtggcttcagtatatgcgtactaccccattctgtgggactgggctaataacctgtcctaagtgttctactagagtagtagaagttatggcacacatccaagccaataggttacctcacttcgccccattccctgacgaataa	MFIEIGENSQIVQLVSLWEAWGNALGFPKCCIDNFVMNNDREWWLQYMRTTPFCGTGLITCPKCSTRVVEVMAHIQANRLPHFAPFPDE	hypothetical protein vBAcePPAc_0198 [Aeromonas phage vB_AceP_PAc]	0.8	8e-09	0.3784	WAW11575.1	hypothetical protein	hypothetical protein
ORF77	1043	46838	47881	+	atgattcacggttttattatctcccgactacagggactgcataatggtcacctacacctgatagcttctgcattggaagcttgtgaccacctaacaattataatcgggtcttctaataaggctcgctctattaagaatccttggacagcacaggagcgtgctattatgctctcggatgcgcttaacgagcgtggattactaggtgatgataacgtatcgctagttggtctagctgattttgattatcacgacgacgtatgggaagacgctttccataacacaatccagaacttcctacgtcctgagcacgctccagttatctttacctctggaaaaggaaacgacgcagagcttagactcgactgggctagggatatagaagtgcaagccacagcatac…	MIHGFIISRLQGLHNGHLHLIASALEACDHLTIIIGSSNKARSIKNPWTAQERAIMLSDALNERGLLGDDNVSLVGLADFDYHDDVWEDAFHNTIQNFLRPEHAPVIFTSGKGNDAELRLDWARDIEVQATAYVDGLSATNVRNLVLTARTCKLSRNALERIVPSTVFTALTGDNTVGSKGVSALKRKYRLQQKDKYIWKDSPYPIIKCATDNVVFDAKGHVLLILRKDTGLWALPGGHVEPHLDEMSNAMKELREETGLVVEPHQNISQARFTDPERCEIGRMTTTAYAWLVDGVKPDVTGGDDAAKAKWFTTHEVQGMCLYDDHYGIILTALRHLDTVTQSKIKK	NMN adenylyl transferase [Vibrio phage VCPH]	0.97	4e-107	0.4841	BAV81198.1	hypothetical protein	NMN adenylyl transferase
ORF78	1421	48012	49433	+	atgttcgtaaactcaaatctatgtcttgcaacagactcttacaaaatctctcacccacaacaattccctgctgggatggaacgttctttctactacatagaatctcgtggtggatactatgacgaagtcatggtagcaggtgttaagcacctaacctctattcttagccgtaaggttactaagcgtcaagttgaaaaagctcgtcgttactggagcctacacttcggtgcggaactgttcaactacgaaggttggatgcgtatcgtaaacgaacttgatggacgtctacctattcgtattcgtgcagcaaaagaaggcgacgtaatccctgtcaaaaacgtactattcactatcgaatcaacagtagaaggtttcggctggctacctggtcacctagaa…	MFVNSNLCLATDSYKISHPQQFPAGMERSFYYIESRGGYYDEVMVAGVKHLTSILSRKVTKRQVEKARRYWSLHFGAELFNYEGWMRIVNELDGRLPIRIRAAKEGDVIPVKNVLFTIESTVEGFGWLPGHLETMLLRAMWYPTTVATISFYSKVVIKNYLDMSTDLEGDAYDITLKTRLHDFGARGVSSSESAGIGGMGHLYNFMGTDTMEAILLVEHLYGVEMSGISIPAREHSTTTCYLRDGEDEAFMNSVENFGGGLFAVVIDSYSTRGALERLTDPDGAFVKKLREKGGVCVLRPDSGDPTEMVMLALDTVWKNVGGTRNSKGYKVLDPQFRVIQGDGVDGEAIERILNWAVGVKKYAAENLAFGMGGGLLQHCDRDTQKFAMKCSAMEVNGEW…	nicotinamide phosphoribosyl transferase [Vibrio phage vB_ValS_X1]	1	0	0.8245	QKN88485.1	Nicotinamide phosphoribosyltransferase (EC 2.4.2.12)	nicotinamide phosphoribosyl transferase
ORF79	359	49480	49839	+	gtgactagaacacgactactagatatcattgcagcgatagctgcgagccaccctgatatcacttatatgtacatgcaaggacggtgcgtacaatttgcatatatactagcagaaatactaaaatacaaagaaaccagaatagtgtatagccaaattgaagggcacgtctacactgagtggggcggttactactgggacattcgtggagcacatagcaatgtgcccaaagatatagttgacatatcaacgtttccagagcacaagatgtgggcagcaaacgatacccgcagactactagacccaaacgataggcaccctcttttcatgggtactgtatctcaacacataggagctaactaa	MTRTRLLDIIAAIAASHPDITYMYMQGRCVQFAYILAEILKYKETRIVYSQIEGHVYTEWGGYYWDIRGAHSNVPKDIVDISTFPEHKMWAANDTRRLLDPNDRHPLFMGTVSQHIGAN	hypothetical protein vBValSX1_93 [Vibrio phage vB_ValS_X1]	1	1e-68	0.8403	QKN88486.1	hypothetical protein	hypothetical protein
ORF80	221	49839	50060	+	atggctaaattccgagtaaaagaagttaaaaagaatggcactagccgcttctatccacaaatgaagatgtggggtatcctctggctagggttcacaacgcgtgataacgcacttcgtactaagaaagacttatggttcctaactaagaagaaagcgtggaacgccatcgaaacgtacaaaagacaaaccagcccaaaagaggtaacatatcattatgagtaa	MAKFRVKEVKKNGTSRFYPQMKMWGILWLGFTTRDNALRTKKDLWFLTKKKAWNAIETYKRQTSPKEVTYHYE	——					hypothetical protein
ORF81	248	50053	50301	+	atgagtaaatacagagtaaaagaagttgtcatgcgtaacgggggctcgaagtttatacctcagtttagatccctgctcatttggtgggactgcgaggactacgatggagacgctgacgattcttttccgattactttttattcgctagaggaagctatgagctatgtaaacaacgcgatagaaagagagcggtataaacaagaagtgtcataccattacccctcagataacaacccaggagcagactaa	MSKYRVKEVVMRNGGSKFIPQFRSLLIWWDCEDYDGDADDSFPITFYSLEEAMSYVNNAIERERYKQEVSYHYPSDNNPGAD	——					hypothetical protein
ORF82	278	50301	50579	+	atggctaaatacaaatacagagtaaaagaagtacgagaaccagatggtactactatattcctacctgagaagggttatcgcgatttctggtgcgggctatatatgtgtatgaactgggaaggctttgacgaccctaaggatgctaacttctacttgtcctttggtacagaagaagaagcatgggagtttcttcgagaacatcagaagattggtaaacgaaaagtaacctaccactataatccagtgtactccccaggcactccacctcagaaaccctag	MAKYKYRVKEVREPDGTTIFLPEKGYRDFWCGLYMCMNWEGFDDPKDANFYLSFGTEEEAWEFLREHQKIGKRKVTYHYNPVYSPGTPPQKP	——					hypothetical protein
ORF83	347	50589	50936	+	atgccagacgaagtaaaacgctaccgttcccgagacggtcaagaatttgataaaatccaacacgcaggctaccgcgatcaactgctagacttgcgtgagttatgcactaatgctaaacaaaaactaactaagtttgtagataagtgtacacacccagagttcgaagaaactggtactaagctagactttcgcccttcgggtgtctacgatgagtatgataaagagctgtccgaccaagtagagcgtgtagtctatagatgtaagtgctgtggtgctacaggcttgcgctgggtagatagtgaacaaatcgtattctatcgccctatgaacccgatgtgggataattaa	MPDEVKRYRSRDGQEFDKIQHAGYRDQLLDLRELCTNAKQKLTKFVDKCTHPEFEETGTKLDFRPSGVYDEYDKELSDQVERVVYRCKCCGATGLRWVDSEQIVFYRPMNPMWDN	KH domain protein [Vibrio phage vB_VpS_PG07]	0.98	6e-51	0.6726	YP_009808480.1	hypothetical protein	KH domain protein
ORF84	578	50938	51516	+	atgaagttcgacacaaaagtagcatgtgtggtaggttcgcgcgctatcacctataaagacaaagaccgaatcgaaagagtaggtcactatctagcagcactaggctttacaggacgctcaggtaatgcagagggagtagacaaagagtgggataaatacatctttgtacaacatatcctaccgtgggacggttataatggggcgtacaacatggatgcagatggtcagtatctatccctagaatacgcacctgagcacttgagacataaggctaaaggtctagtctacgatgtacatcccgagccagacttcctaagagacggtgcgatgaagatgcacatgcgtaatatgttccagcccttagggctgcaactagcacctgcgacttacgctgacctc…	MKFDTKVACVVGSRAITYKDKDRIERVGHYLAALGFTGRSGNAEGVDKEWDKYIFVQHILPWDGYNGAYNMDADGQYLSLEYAPEHLRHKAKGLVYDVHPEPDFLRDGAMKMHMRNMFQPLGLQLAPATYADLTIYCAPESLAGVVKGGTASAVNLSRMVGIPTFNLRRKHEFENLMAILEKEANRLGIHLD	DprA-like DNA recombination-mediator protein [Vibrio phage VspSw_1]	0.95	3e-76	0.6011	YP_009819612.1	hypothetical protein	DprA-like DNA recombination-mediator protein
ORF85	191	51589	51780	+	atgggttttaaagttgaagacttcacctatgaacgagcagtagagcttgaaaagcgccttatggaggaggcggaacgtgttgagaaaatgtttcacgcaggagccactggtaagggagtaactaagtactaccgtgagcttcgagacagcattagtcaaatccgctacgttattgcagcattaaaaccctag	MGFKVEDFTYERAVELEKRLMEEAERVEKMFHAGATGKGVTKYYRELRDSISQIRYVIAALKP	——					hypothetical protein
ORF86	572	51789	52361	+	atgaaaaaatatctattcttttacaaacttggtggtgcaggtgttggttgcgacgcaactggtatctgctacttcacagtcgaagatccagagaaagtgatggaagaccctagcgttaaccagactctatgggaaatggcttgtgacaacgctgagtctttcggtatttacccttaccctgacgacgaagaagtcgacgaagacgaagaagacaactactctgaggacatttacggtcacgctgttcctttcgaccctgaaaagcatggtggtaatttgtgtggtgggggccactggaaaactcacgttgacgagcctggtaccccagtctttgaagatggttactgggttctagacactagcaaagaagctatcgctaagaaccaaaaagacctagag…	MKKYLFFYKLGGAGVGCDATGICYFTVEDPEKVMEDPSVNQTLWEMACDNAESFGIYPYPDDEEVDEDEEDNYSEDIYGHAVPFDPEKHGGNLCGGGHWKTHVDEPGTPVFEDGYWVLDTSKEAIAKNQKDLELKSVDEAQYRLEKKMERVLAEADRIERERVYLEKEILALKLKARKLVAAGAEYLDED	NAD(P)-dependent oxidoreductase [Vibrio phage vB_VpS_PG07]	1	9e-109	0.8579	YP_009808477.1	hypothetical protein	NAD(P)-dependent oxidoreductase
ORF87	227	52371	52598	+	atgttccgaccaagtgaaatgctagtatctttcctacagcaactaagcgaagcaggcaacctagaaattgaataccaaggttctagcgttgaagaggttattcagctagagtacgataagttcttggtgaaattgaatcacggtagtgatgaagaaatccgctgtgatggtatcactctacgtgagttccgtgaaatcgttgcagactttgatttggagtatgtatag	MFRPSEMLVSFLQQLSEAGNLEIEYQGSSVEEVIQLEYDKFLVKLNHGSDEEIRCDGITLREFREIVADFDLEYV	hypothetical protein vBValSX1_104 [Vibrio phage vB_ValS_X1]	1	1e-44	0.9733	QKN88497.1	hypothetical protein	hypothetical protein
ORF88	1049	52598	53647	+	gtgaatatatttgtacttgacttagacccgaaggtagctgctacttaccactgtaacaaacatgttatctctcagatgaaagagtcagtacaaatgctatgttctgctctgttaatgaacgataatccagtaccgttaaacaagtcgggtaagccctatgagctggcttacccaaaccacccgtgtactagatgggcggcagacggtattggtaactaccagtggctatgggacttatctatggctttagttgaggaagctgagatgcgatttggcggagagtatcacctagggactatcctacgcgatagatctctaccccgtgagcctgcaaaatggctacacccaaaacattctcctgtaccacatcgtacaccttttgctaatgctacagcggac…	MNIFVLDLDPKVAATYHCNKHVISQMKESVQMLCSALLMNDNPVPLNKSGKPYELAYPNHPCTRWAADGIGNYQWLWDLSMALVEEAEMRFGGEYHLGTILRDRSLPREPAKWLHPKHSPVPHRTPFANATADWLKSSEMWDNPSTFNQLNAIDIYRLYYMMDKCHMTAVDMQEANLHWKSTHTLGQDFTDLDIWTGRGAPDFMSDRFYAQQCEYFGIKPAQLIHMGRYPDHPDAIKLKEKMERKMGKKATGTVGKKGKRLTKADVLVDIRQMIGSSACDGFMKLTLTDMQKVKLALVDAEFPENIPMPTGRLKAPFADALAALIPCDADYKKMTVAELKEILVHFGAE	DNA binding protein [Vibrio phage vB_VpS_PG07]	1	0	91.40%%	YP_009808476.1	hypothetical protein	DNA binding protein
ORF89	533	53647	54180	+	atggtaccagttgtattcttagactgtgacggcgtaatcaacggggcagatgatgccccgataacttggttggagcatggagagttcgggttctaccagacccacttaatcgacaaccttaaccgattactggacgaaatccaggggctgaaggttgtcttctcatctgtatggcgactaggtaaatctgtagagcaactacagaaactatgcgacgagataggtattcgtggagaggttattggtaagacagtaacctacgcaaatatacgcggagttaacactgttcgaggtaacgagatacaggcatttatagaagaaaacaaagaacttctagagtatgaatactactgggagtataaatgctacgttatcctagacgacgactccgacatgtta…	MVPVVFLDCDGVINGADDAPITWLEHGEFGFYQTHLIDNLNRLLDEIQGLKVVFSSVWRLGKSVEQLQKLCDEIGIRGEVIGKTVTYANIRGVNTVRGNEIQAFIEENKELLEYEYYWEYKCYVILDDDSDMLYPQRHNFVKVNHDYGLTRQDVDKAIEILNREHPKAPFFEELEEF	hypothetical protein vBValSX1_107 [Vibrio phage vB_ValS_X1]	0.89	2e-44	0.4906	QKN88500.1	hypothetical protein	hypothetical protein
ORF90	941	54182	55123	+	atgatagaaatagacgtacatgaacttcacgagttagtaatgtcagggctagtgaaagttaagaattaccctgagcgtaacttgcaagtgtttaagtactcacgccaagtgttctacaaaggactgtggtatgtgtctccaatgcttgaagaagctcgtggtctagttcttaactcttacggcatcgtaatcatgcgcccattccaaaaagtgtataactacctagagaatggggcaggtgacgacgtagatggttctactatagttcgtgtagtagaaaaagttaatggcttcatggctcaggctactcgtcataaaggtgagttgctagtaggtactactggtactctagactctgattacgctaagctggctcgtgaagttatcgaaaatactaaa…	MIEIDVHELHELVMSGLVKVKNYPERNLQVFKYSRQVFYKGLWYVSPMLEEARGLVLNSYGIVIMRPFQKVYNYLENGAGDDVDGSTIVRVVEKVNGFMAQATRHKGELLVGTTGTLDSDYAKLAREVIENTKAPNDPYGREVKFTPNPNFTYLFEICDPSDTHIVHEEPGAYLIGIRDNQTGGMVCEQHLDEAAAIWGFKRPKHFTISFDGALDLRKTCRHEGYMVQTMDGKVICKMKSHYYLVKKALMRMGKNRTELMFNNTAEFKRQIDEEFYDLVDAIVVNYSAEEWGTFDQDRRAGIFLDFFQETDNG	RNA ligase [Vibrio phage vB_VpS_PG07]	0.99	2e-125	0.5949	YP_009808481.1	hypothetical protein	RNA ligase
ORF91	413	55116	55529	+	atgggtaagctttatttaattcgtggtgtatcaggttctggtaagactactttggcggagactctagcagtctgcctacctaaagctacttgcctagccgctgacgactacttctacaaaaatggagagtacaagtgggaacgagaccgtctgcgtgctgcgcacgcatggtgtctcggcactacgttagagcttatgactaatccgcattcccatacacagaacgttattgttcataacacttttactaccgacaagcagctacgcccttacctagaaatagctgagtgcgctggctgggaagtaacagtgctaactgtggaaaaccgtcacggcaataagtcagtacatgatgtaccagacgaaactctggaacgtcagcgtcgtcagctacgagat…	MGKLYLIRGVSGSGKTTLAETLAVCLPKATCLAADDYFYKNGEYKWERDRLRAAHAWCLGTTLELMTNPHSHTQNVIVHNTFTTDKQLRPYLEIAECAGWEVTVLTVENRHGNKSVHDVPDETLERQRRQLRDSMKL	ATPase [Vibrio phage VspSw_1]	1	3e-50	0.5942	YP_009819618.	hypothetical protein	ATPase
ORF92	374	55596	55970	+	atgttagttaatttcgcaattgaggacatcacagcagcgcttcaggcaaccctggacggtacttgtacctacggaatcaactctgagcaagctgtaaacgacaccctattctgcttgcttgctaacgtagttgacaaccaccttggagagtgtagctactctcgctattctcaggctattgagtttctagctcagaaagtagccgaagaactagactacgatgtagtctgggaagctgcgtgggagtcttggtcaggttctggcttcgacctttgcccaatctgtggttggtggggcgaggacgtgacggagtcactgggcggagagtcagtttgttactcgtgcttccgtgaagaagaggatcaagaactatga	MLVNFAIEDITAALQATLDGTCTYGINSEQAVNDTLFCLLANVVDNHLGECSYSRYSQAIEFLAQKVAEELDYDVVWEAAWESWSGSGFDLCPICGWWGEDVTESLGGESVCYSCFREEEDQEL	DNA binding protein [Vibrio phage vB_VpS_PG07]	1	0	0.9083	YP_009808476.1	hypothetical protein	DNA binding protein
ORF93	161	55967	56128	+	atgagcttagcacaacgtattgtctgtagcggacttagcgtatactttggtatatcacttacagggctagtagcgcctgcccctggcatggctttgctatgcgcggctttattttctgcgtttatctaccttgtcttctcacttatcttggagttattatga	MSLAQRIVCSGLSVYFGISLTGLVAPAPGMALLCAALFSAFIYLVFSLILELL	——					hypothetical protein
ORF94	377	56125	56502	+	atgaaaactatgcgattgaagttcacacagtctgttattgtatcttgtaacgattgggaaggcttgattaaacaccttatcgctgaagagtggcacatgtatttctgccaactagatgctgacgacgaggttggtattgggatggcgattgaaacgattactcagctaatcggcatggaaatgatccataccgacgactcttaccgtgctgtgcctaatgaagtagtacgtttcattgagggcttcggtaacttcttcctagtacggactgacggtagcgaagacacttatacccacttcctagctgacaagttctggttggtagctcaactagagcaggacgaggacgaagtagaggaggcaacagggcgatggtaa	MKTMRLKFTQSVIVSCNDWEGLIKHLIAEEWHMYFCQLDADDEVGIGMAIETITQLIGMEMIHTDDSYRAVPNEVVRFIEGFGNFFLVRTDGSEDTYTHFLADKFWLVAQLEQDEDEVEEATGRW	hypothetical protein HOT95_gp022 [Vibrio phage vB_VpS_PG07]	0.78	5e-10	0.3571	YP_009808469.1	hypothetical protein	hypothetical protein
ORF95	257	56496	56753	+	atggtaacagaagaacaaactcaccagttctcagaagccgtacgtgcctttagtagagccaggattaaggttcgggctcttgaaggtatagtagctaaaggtactaacggacgtacactaactaaagaagcctacaaagcaatgactagactaagcgacgcatacgaagctatgtcagcagctagggcggaggttaacagaatagagagacagatcaaaaaagaactattcgacacctatatgtatagaggactataa	MVTEEQTHQFSEAVRAFSRARIKVRALEGIVAKGTNGRTLTKEAYKAMTRLSDAYEAMSAARAEVNRIERQIKKELFDTYMYRGL	hypothetical protein HOV08_gp108 [Vibrio phage VspSw_1]	0.81	1e-10	0.4783	YP_009819621.1	hypothetical protein	hypothetical protein
ORF96	572	56753	57325	+	atgcgtatcaatttcaatcagaagttagacatgtcgatcaactactggattacttctgacttacactttgggcacaagaacatcctaaaattttgccctaacactcgtccgttcactgacgtaactcagatggatgagtacttaatcgctcactggaactctgtggtgggagaggacgacgtaatcttccacctaggtgacttctctttctacggcacagagaaaactgagcgtatcatcgaccgtctaaacggtacaatcgtatgggttcgtggtaatcacgataaaaccctagcaggcatcctacagaaacgtggtatcttcatgcacgactacatcgagtgtaaattcgatgggcacaaagtttgtatgatgcacttccctctagcagagtggaat…	MRINFNQKLDMSINYWITSDLHFGHKNILKFCPNTRPFTDVTQMDEYLIAHWNSVVGEDDVIFHLGDFSFYGTEKTERIIDRLNGTIVWVRGNHDKTLAGILQKRGIFMHDYIECKFDGHKVCMMHFPLAEWNQKYRGAIMLHGHQHGGGPKYGGRIMDVGYDGHGFIRNLSSVVNVLTRQEPSGERDRG	phosphoesterase [Vibrio phage vB_ValS_X1]	1	6e-93	0.6839	QKN88507.1	hypothetical protein	phosphoesterase
ORF97	263	57328	57591	+	atgaatctacgctataaattttttaagtggttaaagggcagggcagaaaagggtatgtatgacaactacctcaaacccagaggtggatgtgactcctgctgtcctaactgcaagacctgggagtctcatggtaacacgattactactgagcctttagaagacggcacggataaaagaacttgcggagcatgtaaccatacttggcgggctatatttactcctgctggcttcattcctgtagatgactttaaaaaacccgcttaa	MNLRYKFFKWLKGRAEKGMYDNYLKPRGGCDSCCPNCKTWESHGNTITTEPLEDGTDKRTCGACNHTWRAIFTPAGFIPVDDFKKPA	hypothetical protein [Desulfobacteraceae bacterium]	0.96	3e-20	0.5	MCP3898855.1	hypothetical protein	hypothetical protein
ORF98	359	57678	58037	+	atgcgtaagctaacagaagaacaagaaacacacttactagagtacggtacactgcctatccctctgccacaggctgagctaaacgacccgtttctatacgttcgtgggctaggagttatttaccctatgcatgggcaccacttcataatctgtgccactctgtacgcatttcaaaaaggattagagagtgccggagacgggctaattgagctagacatggagatttccgagatggaagaagcctttctaaagcaggaaggcattgcttggatgtctggggttggagaccctgtagttcgctgtactaagttaaactttgcagagaaaactttccttaaaggggcacaagaaattgaataa	MRKLTEEQETHLLEYGTLPIPLPQAELNDPFLYVRGLGVIYPMHGHHFIICATLYAFQKGLESAGDGLIELDMEISEMEEAFLKQEGIAWMSGVGDPVVRCTKLNFAEKTFLKGAQEIE	hypothetical protein SIPHO036v1_70019 [Vibrio phage 70E38.1]	0.97	5e-32	0.5172	QZI86621.1	hypothetical protein	hypothetical protein
ORF99	323	58030	58353	+	ttgaataaactaaaactattccctatgctagaaagcaacgaccgtattactttctttgcctacatcgttaacgataagttcgtcaacgactttaagactcctgatgaaaagtaccagttatgtggtaccactaacttaggctacgctctatatgaaatgctgcgctatgcagagtttcacggtattccagagcaggaagtaatgaaagccctaattcacctaaccgaaaccactgactacatcgaccacgagttgctgcaagaagttattattgagtacgcagacctatggggcgatagaaaagaatggagacaaggcttatga	MNKLKLFPMLESNDRITFFAYIVNDKFVNDFKTPDEKYQLCGTTNLGYALYEMLRYAEFHGIPEQEVMKALIHLTETTDYIDHELLQEVIIEYADLWGDRKEWRQGL	hypothetical protein vBValSX1_96 [Vibrio phage vB_ValS_X1]	0.96	2e-26	0.4854	QKN88489.1	hypothetical protein	hypothetical protein
ORF100	470	58350	58820	+	atgaaaaaatccaaactagccatgtgcgtcgctgtcggtgcacatagcggtcaaatgtatggcggccgcccttacaaataccacctgcaaatggtagtggacatggttaactctctataccctgagtcgcctaagctagagctattgattcaagtagcatggcttcacgacattatcgaggacacggagattactcatgctgacctgatagagataggcttctgtactgaggtggctaatgctgttgccgctatctccaagcgcccagaggatactaaaggcaacctaactcagtactacgaacgtgtagcagagtctaaactagctatgaaggtcaagattgccgatactatggctaaccttacacaatccactaaggaaggaagctacgagcgtgtc…	MKKSKLAMCVAVGAHSGQMYGGRPYKYHLQMVVDMVNSLYPESPKLELLIQVAWLHDIIEDTEITHADLIEIGFCTEVANAVAAISKRPEDTKGNLTQYYERVAESKLAMKVKIADTMANLTQSTKEGSYERVRKYSRQLISLHDLKELVTDLTGK	metal-dependent phosphohydrolase [Vibrio phage VspSw_1]	0.94	1e-45	0.5306	YP_009819608.1	hypothetical protein	metal-dependent phosphohydrolase
ORF101	308	58822	59130	+	atgcctccatcaccaccaccaaatctaaggtttgacaaccacaaactagaagacgttgttattcaaaaggtaaagccgtttaacgacaacgcagtagtagttacccttggtttcaaacgagacgaaatgaagcacacctacggaccaggggtaatacgtatacgtactaagcagggtatgttcggggacacctgggaagaaaaagtcgtatggattgcagcattcggatataacctaattggctacgctgaaagtgcaaaagccattcgtctatacaatcatcaagctaaggagctaggacgactatga	MPPSPPPNLRFDNHKLEDVVIQKVKPFNDNAVVVTLGFKRDEMKHTYGPGVIRIRTKQGMFGDTWEEKVVWIAAFGYNLIGYAESAKAIRLYNHQAKELGRL	——					hypothetical protein
ORF102	263	59127	59390	+	atgagttttatagatgccaaagaaatgcgcaagattactaaagaagcccgcgcaaacgctgtagttgagcagagaaacgcagtacgcgcagctatacaaggagcagctacatgttcctgccctagagagtactgtttctttactgatttgtaccctgaaatcattaaagagcttaccttagtagggtacagagtaacccaagatagacaccagtcgagaggcgatactagagcctaccgtatttcatgggagttagattcatga	MSFIDAKEMRKITKEARANAVVEQRNAVRAAIQGAATCSCPREYCFFTDLYPEIIKELTLVGYRVTQDRHQSRGDTRAYRISWELDS	——					hypothetical protein
ORF103	248	59387	59635	+	atgataccaacagcacaagaagcagcagaacgcgctgcggagtaccgaaacgccaagctagagaaggaacgtgaggtagtagctactaccattaaagccgcagtagagaaaggggataccagctgtacagtaaaaagcatgtcttccgaactaaagaaagaacttcaaaaactgggttacgaagtggatatgggctttagtcacccaggagacccgtataaaatttatactatcaggtggttcgactaa	MIPTAQEAAERAAEYRNAKLEKEREVVATTIKAAVEKGDTSCTVKSMSSELKKELQKLGYEVDMGFSHPGDPYKIYTIRWFD	——					hypothetical protein
ORF104	191	59635	59826	+	atgaaagaaaaactaggggaaatcttactggcattgttcgccctgttcatgggtgtatccgtgttcctgttcggaatgctgtgtctagtaatcgggctattcgtgagcttaattgcacgagtaggtgaagtaattatatgggcagccccagcaatagtggtggttggcatcatactgtttttggtattataa	MKEKLGEILLALFALFMGVSVFLFGMLCLVIGLFVSLIARVGEVIIWAAPAIVVVGIILFLVL	——					hypothetical protein
ORF105	194	59826	60020	+	atggaaaagtacacctatctatctaacaagtggaaaaaggactttgcccacttggcactatctaatggttgcgtactcactacagagatggtagaggagtggaaccatgaaaaccaattaggactaaagatttatcagctagatgatcttctacacctagacgttgaaacaattaaagagtggaataaactatga	MEKYTYLSNKWKKDFAHLALSNGCVLTTEMVEEWNHENQLGLKIYQLDDLLHLDVETIKEWNKL	hypothetical protein [Vibrio phage VCPH]	0.98	5e-08	0.4762	BAV81187.1	hypothetical protein	hypothetical protein
ORF106	212	60017	60229	+	atgatcaaagaatttatatactctcttgccgcactatcaccgctaattattgtgttagcgtgtcacgatgagcagcctgctaagtcactaaaacctgttcttgcagtgtgtgaagattacggtgggttacgtcacctggacgttacctcaccagacccagtggctgtctgtaaagacggtacggagctactatttgtggagggcttagaatga	MIKEFIYSLAALSPLIIVLACHDEQPAKSLKPVLAVCEDYGGLRHLDVTSPDPVAVCKDGTELLFVEGLE	——					hypothetical protein
ORF107	197	60282	60479	+	atgaaagtaattgcaatagtatgtctatcagttctagccctagtgggttgctcccgttctataacccctgaccaagccaagtctctcatggaagcttgcaagccttactcaggggcggagtatattgttgtttctgagtacaccgtgggagcccgatgcagagatggtaagtttatatcaataaatcgtgaaaattaa	MKVIAIVCLSVLALVGCSRSITPDQAKSLMEACKPYSGAEYIVVSEYTVGARCRDGKFISINREN	——					hypothetical protein
ORF108	233	60540	60773	+	atgattagttctgatattgctatcgttgtttgcatcaaaaaacaataccgctacatccacggtcagttcactatcgaccatgagaacgtagagattgaagaagtcaaacgctttgacgagatcggtaaagggactggtcagttaatggctgatgctatggctcatgcccacaaacttcagtcaaagctaggcaatgacttaaccgaatacaaagtgtttacggaggctcgctaa	MISSDIAIVVCIKKQYRYIHGQFTIDHENVEIEEVKRFDEIGKGTGQLMADAMAHAHKLQSKLGNDLTEYKVFTEAR	hypothetical protein [Vibrio phage VCPH]	1	2e-11	0.4416	BAV81183.1	hypothetical protein	hypothetical protein
ORF109	269	60773	61042	+	atgggagacctagttcaattcatccacctgattaacgctgctagcaatcatgctggggcggtaatcgctaacgtcactatctgtggctctgtagtagagctagcgttcctaggggacgatggtaaagagtacacccacgcatttgacttagacaaaatgtcgccacaaaatgtcaaccgtgagattgtagactgcatcacctacatagcagcctcagctaaaatagctctacaccctacagcccatgcaccttcaaaaggagtacactaa	MGDLVQFIHLINAASNHAGAVIANVTICGSVVELAFLGDDGKEYTHAFDLDKMSPQNVNREIVDCITYIAASAKIALHPTAHAPSKGVH	hypothetical protein [Vibrio phage VCPH]	0.93	1e-09	0.3333	BAV81182.1	hypothetical protein	hypothetical protein
ORF110	209	61042	61251	+	atggttaaatcaggtcaagtccgttactgggcaccttccgccgcttttgagaacgaacgtgaaactcgtttcgagcgtcgtaacctagtagttgttctacaggttattaacgaagctgtggttgtttacaaattcctagaggctaaggcaggcgttcatcgtgttgctgacgttgcgctatttgaagcattgacagacgtttatttttaa	MVKSGQVRYWAPSAAFENERETRFERRNLVVVLQVINEAVVVYKFLEAKAGVHRVADVALFEALTDVYF	hypothetical protein [Vibrio phage VCPH]	0.97	2e-09	0.5294	BAV81181.1	hypothetical protein	hypothetical protein
ORF111	587	61320	61907	+	atggaaatttttgtagacggttcagcagtatctaagatgaagggtcaaaagccagtcttcacacgacatggttgggctgtagtaacagaagatacagtatacgctggtaagtctccttgccaacacgagaacggacaatctagtgctgttgccattgctgaagctatcgctctgttgaaagctgtggtaatgtctaagccaggtgatgttatctttactgaccaagaacctatggtacaggctctagaaacttttggtgctgtctctggattcaataacgagaaagcccatgagcgtcgtatgagcaccagccatggtcgtaaactgttctctatcaagcagacgatagatgctttactacgaactcgtcaaggtgttactattgctcacctacctcgt…	MEIFVDGSAVSKMKGQKPVFTRHGWAVVTEDTVYAGKSPCQHENGQSSAVAIAEAIALLKAVVMSKPGDVIFTDQEPMVQALETFGAVSGFNNEKAHERRMSTSHGRKLFSIKQTIDALLRTRQGVTIAHLPREHSTLLISRKKDTTGAYLADQVSRHVAVASSKRDWKKNIKKNENLFHALLGKKIVASSLLNG	ribonuclease HI [Vibrio phage vB_VpS_PG07]	0.8	1e-12	0.3418	YP_009808461.1	hypothetical protein	ribonuclease HI
ORF112	185	61952	62137	+	atgaaaagaagcttatccgtagagctagaagacgctctacgacacctagcctgctgcgacgacagtgtagccgaaatactagagactacgttcactgttctgaaaagtaaaaactacgatgaatttcaaaagcaagaaattctttttgacctaccaattcttacgggatacgtaaacaaccgataa	MKRSLSVELEDALRHLACCDDSVAEILETTFTVLKSKNYDEFQKQEILFDLPILTGYVNNR	——					hypothetical protein
ORF113	665	62149	62814	+	atgaaaaagcatgataaatacggtgttgtagagtataacaaagcatacatctttggtatctttatgacgctcctattggctgtgtcaatcgctctaggtactcttgcctacgtagcggagagtggtcactcagatagtaatatcacctcagcaggggaaggtgtctgggctagcctgatggctgctaccacagtaggttatggggataaataccctgtaacttgggcaggtagaatccctatcttgctaaccgctttcacgggtgtttgtttcacaggtatcatcgctggtctagtagcgggggtagccgctaagcgtttcgacaactccatcaccaaccgacaacataagctagtaacagacctcctgtttactaagattgaccgactagagcagcat…	MKKHDKYGVVEYNKAYIFGIFMTLLLAVSIALGTLAYVAESGHSDSNITSAGEGVWASLMAATTVGYGDKYPVTWAGRIPILLTAFTGVCFTGIIAGLVAGVAAKRFDNSITNRQHKLVTDLLFTKIDRLEQHLNVDVSKPYTPDESIKDCRFAQLGRDDSGLYIVANKVLRTVTTHEEFDTAFAHYCAILEQNVGEPLNPNWEAIEARENAYVQNDSRSR	potassium voltage-gated channel subfamily Amember 1 protein [Vibrio phage VCPH]	0.86	1e-70	0.5497	BAV81179.1	hypothetical protein	potassium voltage-gated channel subfamily Amember 1 protein
ORF114	497	62786	63283	+	atgttcaaaatgattctcgcagccgatagagctggtaacatcgggctaaataacggattgccgtggaattgtccggaagacttacaacacttcaaagacctaacaatgggtggtaagctaatcatgggctacaatacttatcgtagcctgcctacttacccgaaaggactacctaaccgtaaaaacctagtcatagttcgtgcacctagtgatgcggagtttgcacctgagggtgtacgcttcgtcactatggacgatgtctacgagcttttcgagctagatacggacgcatggattataggcggtaaacatacttacgagctactagccaacttctgtgatgtactttggttgacgcttatcgacggggagcacgaagctgacacttcagtatgcctc…	MFKMILAADRAGNIGLNNGLPWNCPEDLQHFKDLTMGGKLIMGYNTYRSLPTYPKGLPNRKNLVIVRAPSDAEFAPEGVRFVTMDDVYELFELDTDAWIIGGKHTYELLANFCDVLWLTLIDGEHEADTSVCLPMLIGNKQSVERRKLSETAVAIRYVNYGAHHA	dihydrofolate reductase [Vibrio phage VCPH]	0.98	9e-70	0.6196	BAV81177.1	hypothetical protein	dihydrofolate reductase
ORF115	386	63276	63662	+	atgcttaaattgaccacaaacaaagtaaacgttctgagcctagtaataaccgcatttacacttatcgtgttgctagcaggttgctcggagccacagccacgcaccgtagttcaagggcactgtccagcaggtctctacgaagaatgggattctggcgagtgtgaagaatgggaagacgcgatggacttagacgaggacgacgactatgagtttaagaaaaagaaagctaaaacaaaacaagttgcgaagccagccagcaaaggtgtggtttcatctgcaaaaccaaaagccaaagcgcctaaagcgaaagtagctaagaaagctaagcctaagaaagctaagaaggctaagaaatcaaagccacgtaaatctggaaagagacgatga	MLKLTTNKVNVLSLVITAFTLIVLLAGCSEPQPRTVVQGHCPAGLYEEWDSGECEEWEDAMDLDEDDDYEFKKKKAKTKQVAKPASKGVVSSAKPKAKAPKAKVAKKAKPKKAKKAKKSKPRKSGKRR	hypothetical protein [Vibrio phage VCPH]	0.92	1e-06	0.3603	BAV81176.1	hypothetical protein	hypothetical protein
ORF116	419	63659	64078	+	atgaaaagtatctacgaaaaactactaatggaactaaacctctcccgtgagggaggggacaaggagtcaatgaaagtctatcagtatgtgataggcgaagttggacgacaaaagaacaaagacctttcaaatgacgccgtgtctgccatagtacgcggttgtttgaagaagtcacaggaagctgtagaccaaggctctgctagtgaagaagaaatacacatcctacaagggtttatagacgcttacctaccagcaagcctaactccagcacagatcaccacaatcgtacataaagcaattggcgagggagcaacgaacgttggtcaagtcatgaagtacgttaaagaagcagctcaggtacttggagtacacgtagagctagcttatgcatcagaaata…	MKSIYEKLLMELNLSREGGDKESMKVYQYVIGEVGRQKNKDLSNDAVSAIVRGCLKKSQEAVDQGSASEEEIHILQGFIDAYLPASLTPAQITTIVHKAIGEGATNVGQVMKYVKEAAQVLGVHVELAYASEIARSALS	hypothetical protein [Vibrio phage VCPH]	0.85	5e-20	0.4118	BAV81175.1	hypothetical protein	hypothetical protein
ORF117	686	64095	64781	+	atgaaaacagcaaacaaaatcgtaatcggaaccacagttggtctactagcattctgcacagcaggctccctctatgtgcaagaccagtatctagacaccgctagtaatactatgacggaaatcaaagaagcagctgatgcggtagttgaccgtgctgcacgagagaaagcaattgaacaagccctacagggtgtgccgctacaggaaatctcgtttgaaccgggcgtaaccgtcaccccagtatcagaagaaacagtagaagtagttaatccctctactctagtaaaaacccaaggtaaaaccgtagatgttaatggggagtgggcactaaacgaacacggtgatattgaaatctatcgtatgaacgatgcgggtgacttgattcgtattatctctacg…	MKTANKIVIGTTVGLLAFCTAGSLYVQDQYLDTASNTMTEIKEAADAVVDRAAREKAIEQALQGVPLQEISFEPGVTVTPVSEETVEVVNPSTLVKTQGKTVDVNGEWALNEHGDIEIYRMNDAGDLIRIISTVDGFTIFAVLPTDEPLPMHNCRGIQGLAINGGEIPVQLGEGMNGAEGQCFVVPEPTVSQLITDGLYMGETIEVFGITITGDAQYAQMLDKITLGI	——					hypothetical protein
ORF118	368	64843	65211	+	atgtacgaaggttacgttgttgtaattttgctagaagaccagccgtacgaaactctagaagcgcatgtgggtcgccctatcgtggctcacgttcgtgagtacgacttcctagacattgagcttgtagtagcaggtaagaataccacacgcactttctatacaaagcatgaaggtgtatactttgaaatcgtgtcagagaacctaggtgagttcatggagcagtatctacgagacgccatccagttcgcagagcaactagctcctgtgtactgtggtgacactcaaattactggtgctaacctagtccttgaaaaacgtgaagatggtaaaggtcataaccctactcattttgaattggtggaggaataa	MYEGYVVVILLEDQPYETLEAHVGRPIVAHVREYDFLDIELVVAGKNTTRTFYTKHEGVYFEIVSENLGEFMEQYLRDAIQFAEQLAPVYCGDTQITGANLVLEKREDGKGHNPTHFELVEE	——					hypothetical protein
ORF119	242	65214	65456	+	atgaaagtagttatcaatgcagataaagccttacacggttactctactatcagtgctgggtcttacgcaggtgaacctgtgcagattcatgaagctatcactaatcgcttcggtgaagtagagtcagtagtagttcgagcccaagtcttaaaagacgctggctttaaaattaattggaactctattaaagagtacactttcaccaaaccttggggagagttcgaaattgaatgcgatgcctaa	MKVVINADKALHGYSTISAGSYAGEPVQIHEAITNRFGEVESVVVRAQVLKDAGFKINWNSIKEYTFTKPWGEFEIECDA	——					hypothetical protein
ORF120	413	65592	66005	+	atgggtaagggcatagtaaaagaatggattcgtaagaaaatacagaagcgcttcaccacagcagaagtcctagaagacccagtgctgctacatgagcacgttatggtggttgaagggatgccaggtgactgggcagtactgactaagctgacagcatcagatactcctagcaactattgggtatttgttagtgacgtagataaggacggagctatcattaacacagttgattcaaaaatagttaagtttagtattaagcgaacgtcaaaagaagctcagatgctgaaggttcagtttattaagtggctagaggataagcacttaaatcgcccaccaacgagtgagcaacgtgtagaagccttagaagaagcagccgagaaagctctacgaaaagttgac…	MGKGIVKEWIRKKIQKRFTTAEVLEDPVLLHEHVMVVEGMPGDWAVLTKLTASDTPSNYWVFVSDVDKDGAIINTVDSKIVKFSIKRTSKEAQMLKVQFIKWLEDKHLNRPPTSEQRVEALEEAAEKALRKVDYLPD	——					hypothetical protein
ORF121	389	66088	66477	+	atgaattatcgcgaagcacagtacatagtagagcagggggagcctgcccctgaagaaatgtgtgatattgagtgtcctcactgtgcttcccaatgggcttctaaaaggtcttctgtctattccctaggggatgaacatcaaacatactataaacacttcgtaggagttaaatactgtaagtctacaatgactacagcagggggataccaagaactgttcgagtgccctaactgcacatctgacgaacgccctgtatacttgcattatatccacgcagcaggcaacctatcaccacacgatgagtttaggctggcagagttggttatagaagaacacgacctagaccgaagattaatagaaattagaaaagaattgaggaattacagatga	MNYREAQYIVEQGEPAPEEMCDIECPHCASQWASKRSSVYSLGDEHQTYYKHFVGVKYCKSTMTTAGGYQELFECPNCTSDERPVYLHYIHAAGNLSPHDEFRLAELVIEEHDLDRRLIEIRKELRNYR	hypothetical protein HOT95_gp002 [Vibrio phage vB_VpS_PG07]	0.99	4e-45	0.5156	YP_009808449.1	hypothetical protein	hypothetical protein
ORF122	260	66474	66734	+	atgaaattacgctttgttaaagataccggttacaaccttatgactactgacggtcgctgcctattacctactgatttcctagatggtaaggttgttgagtgcgatgagatggaagtagaacctcgtgaaggtcgtactatctgttacttcgtaactcctttagaactagcgcgtatcggtgtgttcttaggctctgaagcaccagactcacgaggctggtcgttccgaccatgtgacgtggaggttgtagaatgcgagtaa	MKLRFVKDTGYNLMTTDGRCLLPTDFLDGKVVECDEMEVEPREGRTICYFVTPLELARIGVFLGSEAPDSRGWSFRPCDVEVVECE	——					hypothetical protein
ORF123	218	66725	66943	+	atgcgagtaaaaatcgtacaagacaacgttaaacataccttagggctaaaagtcaaagtgcacgacattgacacctctgttatccctaatgtgtatttcgtcactgtagaagaatttgctaagcagggggtcattgtaaaagaggacgctctaacaccaggcttagttgggttcttcccttttgaagttaagccagtatgggtttgtaagaaggattaa	MRVKIVQDNVKHTLGLKVKVHDIDTSVIPNVYFVTVEEFAKQGVIVKEDALTPGLVGFFPFEVKPVWVCKKD	——					hypothetical protein
ORF124	248	66945	67193	+	atgaaatacgataactgcctactaatggtcaaagtctgccacctaccaccagagtggaatctcatctgtgaagcgtggggccgtggttgtggttactacgagtacaggatgtggtgtgccaaagataacgaccaaccactagaacgtgagttgtttgacgtcgtttacgacgcgctccaagaggagttcctccatgaaaccgaacaactcccagaggagggatgtgatgccaatccaatacaattctaa	MKYDNCLLMVKVCHLPPEWNLICEAWGRGCGYYEYRMWCAKDNDQPLERELFDVVYDALQEEFLHETEQLPEEGCDANPIQF	——					hypothetical protein
ORF125	329	67171	67500	+	atgccaatccaatacaattctaaagagcgtttggtgtacgccaaaatagtaaagaacgcataccctagcttcaaccgtgacatcacaggtctagtagttcgtggtactctccttaaaggtgaaaacccactactagcagtgacagaagaagaattcaaccgtcacgatatatctagcggtcacaaagatactgattaccgttggcacttcttagctcgtgaatacgagtttatagaaaatgccccagagctgccaaagccagtatcttttgttcgtaaagccctacgcatcgtaggcagcatcgtagcaacctatctgaggttaaaatga	MPIQYNSKERLVYAKIVKNAYPSFNRDITGLVVRGTLLKGENPLLAVTEEEFNRHDISSGHKDTDYRWHFLAREYEFIENAPELPKPVSFVRKALRIVGSIVATYLRLK	——					hypothetical protein
ORF126	173	67497	67670	+	atgagtaaattaacagaatacctaggcatggcaattatgtatgtttgcctaggtcttgatacgtggggatatatgaatcttagagaacgcctaatcttcctagccaaagtaaccgtatacgcaattgcgctgttcgccgctgttgtagccataggagttgtactatgcgcgtag	MSKLTEYLGMAIMYVCLGLDTWGYMNLRERLIFLAKVTVYAIALFAAVVAIGVVLCA	——					hypothetical protein
ORF127	245	67661	67906	+	atgcgcgtagttgtagtagatattgaagcctatagtttcctagaagactttagcgaagcaaaccaagataagttgttagctacacagttaaaagccttctacgacgacggtaatccgtactttcccattgtaatcactaacggcgagttgcgcaagcatgggattactattgaagggtcaatccagccaccagacgacttcgagtggcgtttcgcagaatcagaggtagatatctatgctgattaa	MRVVVVDIEAYSFLEDFSEANQDKLLATQLKAFYDDGNPYFPIVITNGELRKHGITIEGSIQPPDDFEWRFAESEVDIYAD	——					hypothetical protein
ORF128	446	68152	68598	+	gtgagcaaagtaagcaagcaaatcgttgatacgttgaaagattggagagagcaaggcattcccaagtggaagttcgaacagttagttcgcgactgccttgttcgcttcaaagaaacccagtgggaaaactctgtcatagcacagcaactcactgataaagataaaccacggttcgatgaagcttttgagaagcgattcccgatgcatgctgcggcagtatccgagtatactcagaagttcgaagcaggtcgagcgtttgacaaggtgaagggcttagccttcgaaagccctgagcaggttcaggaataccttgatatactggcagacgcgatgccagaagtatatcgcgtagtaaataagatagtcggtatctccgccttttctgtagcgccagctgca…	MSKVSKQIVDTLKDWREQGIPKWKFEQLVRDCLVRFKETQWENSVIAQQLTDKDKPRFDEAFEKRFPMHAAAVSEYTQKFEAGRAFDKVKGLAFESPEQVQEYLDILADAMPEVYRVVNKIVGISAFSVAPAAESGDTETAEDLGLQP	hypothetical protein [Vibrio phage VCPH]	0.76	1e-11	0.3009	BAV81154.1	hypothetical protein	hypothetical protein
ORF129	893	68655	69548	+	atgaaagatatagaagaactcctatccgaattccacgaccaactatttgagtgggatatagacaccctagaatacgtacgagatatttgtaaaggggcaggcttcccaaatagtccctcccctaaaatcctcctgtatatctcacgagaagactacggcaaactagaactacgcattaagaagcttcacaagattaatgtggcccagtataccgatgaaatccacaatggtttccatcgtgctaacctacgccgtatggtaataaaatacttagaagactttattcactgcttagatggggacgaagtccctagcctgggtagtaccatcttgatgggtatgtggatgtaccgtcgaggcttctggaacttccctaagactagcactttagccacgcaa…	MKDIEELLSEFHDQLFEWDIDTLEYVRDICKGAGFPNSPSPKILLYISREDYGKLELRIKKLHKINVAQYTDEIHNGFHRANLRRMVIKYLEDFIHCLDGDEVPSLGSTILMGMWMYRRGFWNFPKTSTLATQPMPQRVPPLLEAYYRLLAIHEKPYVELNLEGSRVVIHHPIESTGKEAHPKDLQDFIETAPYHWLEFWTVVKVPKQGEKAFPNMFIAALLFEQKYGYTPNFAPGSKLNDALKLVDRPPIDASWARKEYLDDKERNQVITKYSTPKPIFQVDTTPVVAKERPRELW	——					hypothetical protein
ORF130	245	69542	69787	+	atggtaagtcaagaacaccgtcggttacaaagacaaatctacttcatcgcagactccgttaagaaacatggacgaagattttcatataactccatccatttcgtcggtctgcgatacacagttgagctagtgtgtgaaaagcatgacctcaagttcacagttattgctaaaaagcatctagaatctgaatgcggtggctgtcctaggtgtgcggcagaaatagtactccgcaagcccgacgcataa	MVSQEHRRLQRQIYFIADSVKKHGRRFSYNSIHFVGLRYTVELVCEKHDLKFTVIAKKHLESECGGCPRCAAEIVLRKPDA	hypothetical protein [Vibrio coralliilyticus]	0.75	3e-07	0.3934	WP_172851958.1	hypothetical protein	hypothetical protein
ORF131	242	71676	71434	-	atgaacattcaattagcgatctctaatgcaaaaattgacatccaagacctagaaatccgtattactcacaaccgtgctagaaataatgcgctataccgtgaactatgcgcttgtcaggaaaacggcaagctattccgcaaacagcgtgaatttaaacgtactagccagctaaatacggaactacaggagcaactggctacagctaaaaagcatcttaataacctatacgctcaatgtttctaa	MNIQLAISNAKIDIQDLEIRITHNRARNNALYRELCACQENGKLFRKQREFKRTSQLNTELQEQLATAKKHLNNLYAQCF	——					hypothetical protein
ORF132	242	72166	71924	-	atgaaaattattgacaataacgtagatattgaaattcagctagctgagctagatgacgggcacgtttttaactgggacggctcgtattatctagccactgactcttatccttgcgagggatcacggctagcagttgagcttgaggaagggcaaacaattgagatacaagccgatcaattagttttgccagtaatcgccgttcttactgtgggcgttgatggcgttgaatacgatgatatttag	MKIIDNNVDIEIQLAELDDGHVFNWDGSYYLATDSYPCEGSRLAVELEEGQTIEIQADQLVLPVIAVLTVGVDGVEYDDI	——					hypothetical protein
ORF133	188	72356	72168	-	atggatattgaaactgtatatacgctgacttatcatattgaccgaggcgaccgcctacaaaaaatcaatagtgaatttgcatctcgcaaagttcgagatatgtgctactttcgagcactagaaacattttgcgacaaaaccgccggattaattgaaatcggtcactatcaccgagtagggagtaattaa	MDIETVYTLTYHIDRGDRLQKINSEFASRKVRDMCYFRALETFCDKTAGLIEIGHYHRVGSN	——					hypothetical protein
ORF134	161	72531	72370	-	atggttttgaatcttgaatgcttttttattgctgttctggcggcttgcactggcggtctattgcacctaggcatcatgcaggatgactggctaggagttgcgctaggtgtagcggttgggattgttaccttgttttgtacttatcttgaattgacggattaa	MVLNLECFFIAVLAACTGGLLHLGIMQDDWLGVALGVAVGIVTLFCTYLELTD	——					hypothetical protein
ORF135	128	72650	72522	-	atgtttacggatggattgaaagtttttggtacgctggcattggtttttactggctttatcgtgctgtctggcgttgtatatttcaccgattttgaagcactattaaaaggagttttaacatggttttga	MFTDGLKVFGTLALVFTGFIVLSGVVYFTDFEALLKGVLTWF	——					hypothetical protein
ORF136	200	72920	72720	-	atgaatacgcaacctattgactatgttcgtcgtgtagcaaaatccgagccaacttttggcatcctattcaataaaggcgctgtatgggtaggcggtcactatagcccatataaccgccgttggtgtatcaatttagtaccttgtattactatctggtttacattgcgaggcggtaaagcaccgcaacgggcaaaaatgtaa	MNTQPIDYVRRVAKSEPTFGILFNKGAVWVGGHYSPYNRRWCINLVPCITIWFTLRGGKAPQRAKM	hypothetical protein vBValSX1_141 [Vibrio phage vB_ValS_X1]	0.77	5e-26	0.8824	QKN88534.1	hypothetical protein	hypothetical protein
ORF137	224	73170	72946	-	atgcaaaaacgtgaatttatgaaactacttgctcacgaccgtgctctaatcgctgcgtgtcgcaggtatggggcttgtaaactatccgctatgattcaagatgcctatacggctaccgaatcgccagaaattgagctactatgcgaggagcttatgcgctctctaaaacgggtagctcgccgtggttactattacggctatacacttgattttaaattggtttaa	MQKREFMKLLAHDRALIAACRRYGACKLSAMIQDAYTATESPEIELLCEELMRSLKRVARRGYYYGYTLDFKLV	——					hypothetical protein
ORF138	122	73306	73184	-	atgttaggtaaaattatcgaatatacaggttttgcaatcggtatcacgcttttgacgctggctgcatgggattacgtttcactttacattaacgcactgctagcggttatcactggactataa	MLGKIIEYTGFAIGITLLTLAAWDYVSLYINALLAVITGL	——					hypothetical protein
ORF139	449	74477	74926	+	atgacacagcaaaataaaaagccgttcgcatgggacgaaaaaaacgagtcagtaattgcagacgcttatacagaacaaaaagcaattgaccatgcaaaagcgaactcaaaagaatggcttggtgagctagcgaaaaaagtcggtgctaaatcggctcaggctgtacgctcaaaactttctaacatgaaagtttacgaagcgattgaaactacagcttcaacaggtggcaaaaaagctcgcattaccaaaccaatgctagccgaggcagcttgtaaagcaatcgccgattcgggcgttacaatgaaaggtaacgcaggggatacgctagctaatgctaacgttgaagctctaaacgctgtaatcgcagcttttgagcaactaaccggtaactcttacgcc…	MTQQNKKPFAWDEKNESVIADAYTEQKAIDHAKANSKEWLGELAKKVGAKSAQAVRSKLSNMKVYEAIETTASTGGKKARITKPMLAEAACKAIADSGVTMKGNAGDTLANANVEALNAVIAAFEQLTGNSYAPTVEEAPAPRTETAKA	A2-A3 protein [Vibrio phage VCPH]	0.95	5e-56	0.6364	BAV81311.1	hypothetical protein	A2-A3 protein
ORF140	1634	75132	76766	+	atgaacaaatttattgtaaaacattcgaaaacattgcttaaacgtgctagcgatgcgaatttttggcgcaaacaattgagagattcaaaactagccgtatgcgatgcgcttatcgcagggctagacctctcacaatcgcagctcgaaagcgctaccctagcagactggctagacgaaaacaagccagtaaaacctagtgcagctaaacgcacacctaccaaaccagaagcgtctacaatgggcggtactgctaacgctaaacgtgaggaatttcccgattatggggacgggttgtacattgtcacggcagcgcaaaataatactaattcacaggcgatttttgcgcaactaaaggcatatgctgaaaaaatcggtgctgaattgctagtgatgcctatt…	MNKFIVKHSKTLLKRASDANFWRKQLRDSKLAVCDALIAGLDLSQSQLESATLADWLDENKPVKPSAAKRTPTKPEASTMGGTANAKREEFPDYGDGLYIVTAAQNNTNSQAIFAQLKAYAEKIGAELLVMPIHYNKNAFSAAAEDEKEYFCKDVTPYLLEHDVWLGGLGGVRLAVSANVLPTAKQPVNAAQTLNSGEAVTVVASPKQDMQQIAVMQGKQKRQAWSTGCCTVYNYLECRAGAEAEANHKFGGLLIDVSNRQVRVENLLQGSDGSFTTWQECADNGYQVDVVLGDSHFERYDERHTKAVKRWLKAQKVGRLALHDILHFETRSHHNRVSGNHLYKMQVLGKTVHQDLQTVIEQTNALAELANDVYLVESNHNSAIDNWLDDMKYNPKHDP…	A1 protein [Vibrio phage VCPH]	1	0	0.6552	BAV81310.1	hypothetical protein	A1 protein
ORF141	626	76850	77476	+	atggatacacgatttaaaacaggtcgtatatttgaccttgacgggacagtgattgatagctttgagcgtgttgagccgtgtctaaaacctaatggtgatttagatttacagaaatatattgatacagcttgcaccgctaaaaaggtaatgaacgataaactattgccattagtcggattgatgaaacaatcaattgcaaacggtgagctagtaatcatctgcacagctcgccatatgaaatcacatgattacgtttacctgcgtcagaacggtttacgtgtgcctatggtgtgcagccgtgatacgctggcaaaacactttcaccaacgtgacgtaaatcgcatttataaatctggcgatggtgcgtacaaaaaagcatggctctcacttatccaagcc…	MDTRFKTGRIFDLDGTVIDSFERVEPCLKPNGDLDLQKYIDTACTAKKVMNDKLLPLVGLMKQSIANGELVIICTARHMKSHDYVYLRQNGLRVPMVCSRDTLAKHFHQRDVNRIYKSGDGAYKKAWLSLIQARYPNTSFTMYDDHPEVLEVAQSLGMKTVCAVTANNSLKAALQLSDESLDYIDEVFNTMREDENDILEALAWQLAQ	deoxynucleoside-5'-monophosphatase [Vibrio phage VCPH]	1	1e-116	0.7644	BAV81309.1	hypothetical protein	deoxynucleoside-5'-monophosphatase
ORF142	485	77974	78459	+	atgcctatggacgaagaccgtctggtaccggaagatggcgggcctgagtctgtagcgatcgcacacacgtatctcatggtaggtacaatagaaaaggcggctgatgagcttggaatgagcatcgagttggttgcacaagaattaaataagccggaggttagagcgtacatggctcaagtcttcagtgaaacagggtttagaaaccgcgataaactattcgggttacttgaccacattattaacgagaaaataaaagaagcggaagaaaccggagtcttagccgacggtactctcctagagattctagagactgtacataacatgaagctaaaagaaatgcagctagaaataaaaatgatagaagcacaagctaagctgaagaacggtggacgccctagt…	MPMDEDRLVPEDGGPESVAIAHTYLMVGTIEKAADELGMSIELVAQELNKPEVRAYMAQVFSETGFRNRDKLFGLLDHIINEKIKEAEETGVLADGTLLEILETVHNMKLKEMQLEIKMIEAQAKLKNGGRPSSQVNIQSNNYGGSDGMNTLMGKLLNGKD	putative SciB protein [Vibrio phage VCPH]	0.98	1e-91	0.8165	BAV81308.1	hypothetical protein	putative SciB protein
ORF143	1301	78459	79760	+	atgcatattagtagagattatataccgacggatcacattgttgattatccagtaggtgaacgcttcctcaagtttgacatggagagatatttagagcttgacggcattgagccgattgagccgcaaatcgcaatgatcaacgcgattaacgaccctaaagttcgttatgtcactgccgtgctatcacgacgtactggtaagacgtttatgggtaacaagatcgtattccttaaactcctagagcctggtacttccatatgtatcatatcaccgaactactcactatctaacatttcgtggatggagcaggtgaaaatgattaacgcacacggacttgagactaagcgttgtaacgcaaaagacaaagaaattgagctagaaaacggatcattcttgaag…	MHISRDYIPTDHIVDYPVGERFLKFDMERYLELDGIEPIEPQIAMINAINDPKVRYVTAVLSRRTGKTFMGNKIVFLKLLEPGTSICIISPNYSLSNISWMEQVKMINAHGLETKRCNAKDKEIELENGSFLKMASVGNANAALGRSYDLILFDEAAIDDRGGEAFNVVLMPTLDKENSKAIFISTPRGSNWMKDFYDNGFNDEETPEWCSIFGTYKDNPRVPDSVINSARANMSKAEFAQEFECSFVTREGVIYEDFDFDNHTFNLATCGLDFDDPNHFETLMGIDPGYRDPTAVAVIKYDFITDKFYIIDEYQEAGRSTGQHAEKIGGFDDRYEPEMIFCDSAAAQFMADLAYEYDISTTKAKKSILDGISYLQMLVQQDKLYIADHLEHVREMIIN…	terminase large subunit [Vibrio phage VCPH]	1	0	0.8406	BAV81307.1	Phage terminase, large subunit	terminase large subunit
ORF144	455	79867	80322	+	atggctgttaactcatcgaaaagaaccgctatcaggtggatcagagatggtatcaagcaaaaatataaaaagggaagttgctgcgagatatgtggaaccacggaagaccttgagtttcatcactaccacactgtcgcattcgtactagaaaactatgccaaagctcacggaattaacctgagcaatgaagacgaggtactcgctatgcgagaaagcttttatgaagaacattggcatgaactagtagaggatgccgtaactctatgcaacactcaccacgttcttctccacaaaatttacggacagaaaccactgctttcaactgctaaaaagcaaaagcactgggttcagaagcagcacgataaggcacacggtctaattactgaagacgtctgtaca…	MAVNSSKRTAIRWIRDGIKQKYKKGSCCEICGTTEDLEFHHYHTVAFVLENYAKAHGINLSNEDEVLAMRESFYEEHWHELVEDAVTLCNTHHVLLHKIYGQKPLLSTAKKQKHWVQKQHDKAHGLITEDVCTGLSKYIDYTPKSLLDFMV	nicking endonuclease [Proteus phage Stubb]	0.8	5e-44	0.5854	YP_009814704.1	Phage protein	nicking endonuclease
ORF145	1211	80326	81537	+	atgggttggagagactggttaacagaaaaactaaatcctgctcagaaccagattgcttctcatgagccctctaccactagaagtaatagaagaccttactctactcagaaagctttcgaggagtcagagattgttagtcgctgcgtcaacttcctagttgactcatgtgccgaggtcgatttcgacgttaagggcaaacgctcatttacgtcttatggttctggtattcgaggcaaaacactagaagttctactaaaccaacgtccgaacatgtttatggatgccagcacattctggcgcttagtataccttgacttcctagttgagggttgggctttcatccactacaacgagaaagaacaagcgctttaccatgtgccagcggcatatatggaagtg…	MGWRDWLTEKLNPAQNQIASHEPSTTRSNRRPYSTQKAFEESEIVSRCVNFLVDSCAEVDFDVKGKRSFTSYGSGIRGKTLEVLLNQRPNMFMDASTFWRLVYLDFLVEGWAFIHYNEKEQALYHVPAAYMEVFADKKFYINKFVYDGTVTYRPEEIIFIKDNAYQNGNVSQISGKSRLATALKSVSRKEKLEHFKEKFFDNGTILGLIVETDQNLSTRAKERKREEIRLDHNPRNGKSNVLILDGGARGKNVQATNLNELGIKEDLERFDDNICLALGVPPLLLAGGNNANIRPNIELFYYTTVLPMVEKFEKAFEFFFAFDIKLDTSDILALAPDGKAQADELSAMVNNGIMKGNEAREKLRMEPIDDPLMDKIRIPQNIAGSGTGVTGEEGGNPGK…	portal protein [Vibrio phage VCPH]	1	0	0.8025	BAV81305.1	Phage portal (connector) protein	portal protein
ORF146	377	81537	81914	+	atggactttgaaaagctatttgaaatctacggagacgaactgcctagcatgtttaagtttctgtatgatggcaagcataacgttaccttgcgaatgattgcccgtcactatggagcccgcagaggttacctagtatgggacgaattcgttaaagactacttaatgtttgcaatgaagcgaaaagccgagcaggtggctggaaaagctgctgaaaaggcaacagataaagttagcgatgtcgttgaagatgtagctgacaaagccgaagggatactagacaaagtcgaagacgctgtcgaagtagtagaagacgtggttgacgtagttgacggtgctctaagtctgttcggtaaaggagacgatgatgatgcaaaataa	MDFEKLFEIYGDELPSMFKFLYDGKHNVTLRMIARHYGARRGYLVWDEFVKDYLMFAMKRKAEQVAGKAAEKATDKVSDVVEDVADKAEGILDKVEDAVEVVEDVVDVVDGALSLFGKGDDDDAK	hypothetical protein [Vibrio phage VCPH]	0.44	1e-12	0.5179	BAV81304.1	hypothetical protein	hypothetical protein
ORF147	641	81901	82542	+	atgatgcaaaataaggaattttggattgattcgtcctttaaaattaaagcggctaatgacgaaactgagtcaattattatctcaggttacgcctccactgtctccaaagacagagctggcgatgttgttgctgcacaagcgtgggagaaagattctgcgctaactaactacctaaagaacccaatcgttcttttcggacacaaccacgacgagcctgttggcaagatggttggctacgaactagacgactacggtctaatggtagacatcgaagtattcaatgtagacccaagaacctacaaacttgtaaaagccggtgcactaaaaacattctccataggattccgactgaaagactacatgtacgacgaagagacctctacgttcattattactgaa…	MMQNKEFWIDSSFKIKAANDETESIIISGYASTVSKDRAGDVVAAQAWEKDSALTNYLKNPIVLFGHNHDEPVGKMVGYELDDYGLMVDIEVFNVDPRTYKLVKAGALKTFSIGFRLKDYMYDEETSTFIITELELFEISIVSVPCNQDCTFELQKSMRTKGDYEALRKEAIDAIDKEKGVSSDDGTETPEEPQTPIFNSELEKLAYLLSNAN	putative prohead protease [Vibrio phage VCPH]	0.98	7e-108	0.7547	BAV81303.1	Phage capsid and scaffold	putative prohead protease
ORF148	1385	82564	83949	+	atgtctgacaacaacaagattgataaagcagctctacttaaagagcttggtctagaaaatctagacgaagtgaaaagctttatcgagaacaaaaagaaagctgaagctgcggaagcagaagaaaagctattcaacgaacgcatccagaagttcctagacgctcagtctggtgattcagcaaaagcgttcgaagaagcgaaagaaacgattgaccttctagagaagaagatcggtgaaaacgctcaaaccttcgctgacactgtagaaaaactacaggaacagatcgaagctcaatctcaggagattaaaactcttctagcacgtcgtgaaggccgtgacctagtaactgttgcagttggtaagtctatcaagtctaacgaagacatggaacaactaatg…	MSDNNKIDKAALLKELGLENLDEVKSFIENKKKAEAAEAEEKLFNERIQKFLDAQSGDSAKAFEEAKETIDLLEKKIGENAQTFADTVEKLQEQIEAQSQEIKTLLARREGRDLVTVAVGKSIKSNEDMEQLMEEAAMLKSIMRTESINDTAFGAEVVKAVNDSSSIEVSDEDYETVFSSRILRDVQKRLVIGAMFTELPMTSKLLTMQIEADRASTGATWVDAANFGTAATVGGEHTTALTNITFSTYKLACKAYMTDETKEDAITPLLGIIRRRLVEAHAEAIEDAFLNGSAAGMPRGLVTLAADDGTTLESAASGSTATSMVSAKELLKLRRLMGRKGTRMGDLALVVSLDVYYDLLEDSEWQDVDQVASAAMKLQGQVGRIYGLPVLVSEYFPAK…	major capsid protein [Vibrio phage vB_ValS_X1]	0.99	0	0.6449	QKN88549.1	hypothetical protein	major capsid protein
ORF149	575	84015	84590	+	atggcactagtaacactagccgaatacaaaagctgggcaaccatcaactcccctaaccaggatacgaggttacagcaactgattgacgctgctactgtagagatcgaatcctaccttgactacaagtttactgtagacgagctaggtgatacagtaccagtacaaaaaacaaaaaagatagttcctcacaatgagtttcagactgagttcctattaccagatacagataccgcaatcgtatcgattactccatttatcgttaaccctactgctagttctatttcaacagacctactaacagcgctaacggaagatgagtaccttgtcgaagaagatattggtcttctacgtattttccgtagaatgtatcgaggttggggattagaagtcgtatatgac…	MALVTLAEYKSWATINSPNQDTRLQQLIDAATVEIESYLDYKFTVDELGDTVPVQKTKKIVPHNEFQTEFLLPDTDTAIVSITPFIVNPTASSISTDLLTALTEDEYLVEEDIGLLRIFRRMYRGWGLEVVYDTSKTPDEAIKMACFMLIDYWKDSDYKTNITQGGMAVTQTPVRVLPKHIEAILNGYRKI	hypothetical protein [Vibrio phage VCPH]	1	1e-71	0.5803	BAV81300.1	hypothetical protein	hypothetical protein
ORF150	782	84590	85372	+	atggctctatctattgacgcacaagatattataaaggtagctaagggtctgttcgaagacccaaatggcaatactactaacaaggttacatacatcgtagagtttgaagacacacgtaaggacgcttcgtctcgtattgctcagataacatttacgctgaaaaaaccaatggatgctgacgaaatagataagagactggataatatcttccctaagatagccaaagagttagagaacgacgtagcagcctacgccggcaccaaacttctagccaaacaaggatttactgctacacatatagcggaatcctctaaggaaagtattattgacgtgaagatcttctcagagattgcagaaggtgtcgaggacggtgtcgctgttggtgtccaaccagccaga…	MALSIDAQDIIKVAKGLFEDPNGNTTNKVTYIVEFEDTRKDASSRIAQITFTLKKPMDADEIDKRLDNIFPKIAKELENDVAAYAGTKLLAKQGFTATHIAESSKESIIDVKIFSEIAEGVEDGVAVGVQPARGRLIGRKDLRAALEFLMKENMLKIMTSGLAGKGPGTPLKNRTGRFVNTSQVADVVVSNAAAKRPNLSIYYKYMIYPYQVFDPLHTQSPQKNLASHARNPQRIIGESLAKAAKTILGNRYRLNIRQVL	tail completion or Neck1 protein [Vibrio phage VspSw_1]	0.95	8e-54	0.4471	YP_009819664.1	hypothetical protein	tail completion or Neck1 protein
ORF151	488	85372	85860	+	atggcatcacacagaacatctatcgtggcagccctagttgacttactaaaagttacactagatggctcagacacagatacctactacactaacttgtataccaatgttagtgacaaaattttgcacttcgacgacgttaccgacttcccctttgttagtgtagctaaggggccagaggtaccagagtaccatccgtcgggattccgttggaacttcctgacattgtacctacgaatttacgttcgcggtgcaagtgactatgatgagcagcttgagaatctcattactgatttaaaaactttcattgacttacatgaatcttttaattataatgtaaccatgccttcaggtacagattctcaacatgaagtaaccgaaataaccattctgggcatagac…	MASHRTSIVAALVDLLKVTLDGSDTDTYYTNLYTNVSDKILHFDDVTDFPFVSVAKGPEVPEYHPSGFRWNFLTLYLRIYVRGASDYDEQLENLITDLKTFIDLHESFNYNVTMPSGTDSQHEVTEITILGIDTDEGLLAPDAFGEIQLRVRYEDCDARLRI	tail tube terminator protein [Serratia phage vB_SmaM-Kamaji]	0.93	2e-42	0.4768	URC22533.1	hypothetical protein	tail tube terminator protein
ORF152	1112	85884	86996	+	atggcagttcaattactccgtaatacccgtctgtgggtatccacggtaactacagggcatgacactactaatacgtttgagattcaggttggggacgacctatcttactcacaaagtaacgcgtcatccacagttgagattacagaagcaggtccaacaccactacgtggtactgcagagtttaacgactccctggagccagcagcctggtctttctcaacttacattcgttcttatgaagatggggatttagacaaattcctaccagacgcaattctatggcacgccctagcttctggttcagcattcaacaaggcggatacaaacggtttagaagctaacgcgacaaacacccttgttaagtttactgacaacggtcaccacgaacttctaaaaatc…	MAVQLLRNTRLWVSTVTTGHDTTNTFEIQVGDDLSYSQSNASSTVEITEAGPTPLRGTAEFNDSLEPAAWSFSTYIRSYEDGDLDKFLPDAILWHALASGSAFNKADTNGLEANATNTLVKFTDNGHHELLKIQIYLLVDNVWFHLEDAQVNEASISNEITEIGATAWSGEANLLTRLGSQPFDPGTVSSVDCNLSASYIKNKLTVLRIKDNSDDTTYDVPITGGSITFTNNITYLTPTTLSCLDVPIGSFTGAFSVTGEVTAYLNDKVGGSADLLQDLLDDKSVTNSFEIAIIMGGESAAGNPAAVIVIPNAQMRIPTVESADVIGTTINFTGIGSDYGAGDECYLGFSDEYTTTQIDNLINNGDGAIV	tail tube protein [Escherichia phage TrudiRoth]	0.99	4e-133	0.5296	QXV85253.1	Phage tail tube protein	tail tube protein
ORF153	881	86996	87877	+	atggcagcgcaactactccgcaattgtagagtagttcttgttcatgagacactttcataccctttagaggctattagcgatattagcctctctactacctatggtttagcgactgggaaaagaaagactcttttcaagaacacaaactctcagtactccatagagagtaaaatcaatcctacctccattaatatgtcagtggtacttactacatcgacaaccgagaagattctattcgaacttctaggactaataaaaggagtagggggacgatacgactttccggacgcacctcagcaggtatctccgaagttgttcgaactaaattttattaatgaggacgagtcactaaaagcctctccttgttttatcgagtcaatcgacattagttttactaaa…	MAAQLLRNCRVVLVHETLSYPLEAISDISLSTTYGLATGKRKTLFKNTNSQYSIESKINPTSINMSVVLTTSTTEKILFELLGLIKGVGGRYDFPDAPQQVSPKLFELNFINEDESLKASPCFIESIDISFTKADELKLDVAISAAKVTPVPQPDTVGDPNCSPFRASPVNLVLGTEAQSRIRSGSVSIQQVAEWVDDKSLFSAGFSGIYSHSKAVVTDMIISANAYLTYNPNLDNYNKAVYRNFQIGKTGLKVFFGNARIVKNLEMGAVYQARLDISYTEQSSETYLIIGDL	minor tail protein [Vibrio phage VCPH]	0.99	7e-140	0.6712	BAV81296.1	hypothetical protein	minor tail protein
ORF154	404	87877	88281	+	atgaaaagtattacaagtgtagttcttagttcaaaaagcacagagtttgaattccctggattcgaagacttcaaggtaacagtacgttacaacaccgcagaaaaactaactgaactccgtaaccagtgtgttaagaagaaaattgacacatctactggtatgccaatggaagacctagaccgcgaaaagtgggatagactattcacagaaaacaccatcgaagggtggacagggctaacctggggtatcgtcgctgaccttatgcttatcgacgaaagtgcagttaatatggacgaggaagttgagtactctgtggagaacgccacagctatcctgcaagggagcaagtcttttgatgtgtggctaaacgcatgcttaagagacatcaacaattttcgt…	MKSITSVVLSSKSTEFEFPGFEDFKVTVRYNTAEKLTELRNQCVKKKIDTSTGMPMEDLDREKWDRLFTENTIEGWTGLTWGIVADLMLIDESAVNMDEEVEYSVENATAILQGSKSFDVWLNACLRDINNFRK	hypothetical protein [Vibrio phage VCPH]	1	2e-74	0.806	BAV81295.1	hypothetical protein	hypothetical protein
ORF155	314	88367	88681	+	atgttgtgtgagcaaatgggcatggagcccgaccactccagattatcaaagaatttaagtgactttccaccaatagtccaaatagcacttagaatatacgccaagctacctgacctacgagttagcttaggtatggaaggcagtatattcgggggtaaagattactccgcattcaaagctatatgtgacttatatcatgtgaatgacgatttcagttactacattgttctacaagtatgtgaacacctagagagtaaccgactcgctaaggaacagtcggagcttaaaaagagaaaaagaaaagcgtcaaaatag	MLCEQMGMEPDHSRLSKNLSDFPPIVQIALRIYAKLPDLRVSLGMEGSIFGGKDYSAFKAICDLYHVNDDFSYYIVLQVCEHLESNRLAKEQSELKKRKRKASK	hypothetical protein [Vibrio phage VCPH]	1	4e-43	0.6058	BAV81294.1	hypothetical protein	hypothetical protein
ORF156	887	88742	89629	+	atgacagacaaaaagaaagatattactggagctagcgagcacacaatacttactagacaaggtatctctctcgatattgactcctttctaccaactataatcaataagttggagttaaccggagggattcttcagtatccattcgtcgatgccgttagacacgacgacgcttcatatgtcctaggttccgttactttagataggcagagagcattctctctactaactcttactgacgaaacagtagaagacgccaatcctgtttgcgggattgaggaagcactttatatttcagctaacctacaaaatatcaaggctgtagaaaataaccttgtaactagaatattagctgacgcaagcattacagtcatccctgctgctctcccttgggacgtaatt…	MTDKKKDITGASEHTILTRQGISLDIDSFLPTIINKLELTGGILQYPFVDAVRHDDASYVLGSVTLDRQRAFSLLTLTDETVEDANPVCGIEEALYISANLQNIKAVENNLVTRILADASITVIPAALPWDVIKDAIADMGSVVYTIEGSIVAVVSQNTYLNLIGDAGYNRASKVLGSKLKVFVSEHIGDEDIIVFHEHGVAGGYADGLQEKQRKPALGLDELLTPYSYAAGWDYSYIRIAKVGGGVVTGEVDTDAMASLVVTQLSGTDALSALAVTQLSGTDALSVLVVVRTTP	hypothetical protein [Vibrio phage VCPH]	0.79	9e-50	0.3574	BAV81293.1	hypothetical protein	hypothetical protein
ORF157	980	89639	90619	+	atgactattctatttgtcggtacctcacaagcccaggtggtgactggggacggtaccggttcaactaacagtgctactgtcaatacaccctacacacaaaatgtcttagctattcaaggggccgactctgttatcggtaagacaatctctgtggcgggaactcatccagtgttctggtttagtattacttttaataccacagacgtttcttgggataacggtacagtagtctctataaaagatgaccaaggcttcgaaatgttcagaatagaaagagacactggtgagttcctggagttcctaggctggaatggctcctctctttctcagtttgtagagacagggccctaccaggatgggggtgctcgtatagacgtaaaaatagacctgtcagtttca…	MTILFVGTSQAQVVTGDGTGSTNSATVNTPYTQNVLAIQGADSVIGKTISVAGTHPVFWFSITFNTTDVSWDNGTVVSIKDDQGFEMFRIERDTGEFLEFLGWNGSSLSQFVETGPYQDGGARIDVKIDLSVSGGFEVYVNSSLLASSAVDLSGLTDPITTLELYGISNGSSYAYFGPIIIADEDTRGMIVQEAIPTADGLVFTDFSGDYTNVASGAVNDGGAVQGTSAGDTQSYAVDDLHADFSTGYDILAVVLNSRSSHGSGSELDQLAHIITDGTNTLEGGDIQLDTVPQPRISVFTTAPDGSAWTPANFNAAEFGLRAKSSA	TPA: hypothetical protein [Vibrio parahaemolyticus]	0.99	2e-32	0.2931	HCE1582972.1	hypothetical protein	hypothetical protein
ORF158	743	90632	91375	+	atgactcagaaaacatttctagacattcagaaggatattactggcgctagcgatactatggtagagaacctgaatactcaggttatctccccacgtagcttcatgtatccattcttaaacaaggtagagcttaagtcaggacagatcctgtacccgttcatcgatgttgtaaaacatgacgacacagcttatgttttaggtagcatcccgcttactaagactattgatacagtaacagctgaccttgtacacgaaacagcggaagatgcaagccctatggttggtcttccaatggcattatcaaatatcctttctattcaagctactaaaaagctagaagaagaattaatcacagctgtgactacagacgtaaatattcagtttgcaaccacagtggac…	MTQKTFLDIQKDITGASDTMVENLNTQVISPRSFMYPFLNKVELKSGQILYPFIDVVKHDDTAYVLGSIPLTKTIDTVTADLVHETAEDASPMVGLPMALSNILSIQATKKLEEELITAVTTDVNIQFATTVDWTGIKAILVDIGPEIYTIAGSIYAVVSLESYLEIIGDSAYADAKEELGDKLKLVVSENLSVTQMVVFHSHGVAGGFLAKSIELDPKPSLGATGYVAPYTYAMGWDDKYIRVVTS	hypothetical protein [Vibrio phage VCPH]	0.98	4e-81	0.4918	BAV81293.1	hypothetical protein	hypothetical protein
ORF159	3821	91424	95245	+	atggctagaaaaagaaagattaccgacgtggtaatcaatgttaacactaagggtgcttctgcggctgaaaagcaactgaagagtctttctgactccctcgacgtgttacataaaaagtcccaagtaaatattgggtctaaatcaggctcttctgcccttggcggaggcagcgtttccgaaaaggatctagctgttgttaggaagatggctgatgagtacagagagctagcaagtattgcgtcctctccaattactctacaggttaagcaaagaggtattgttacccaaatcaataacctacagcgcctacaggagcagatcttagatacttctgactacgctgaacttattggtgaagctttcgacagaattaaagatacaaacccgtttggtaatatg…	MARKRKITDVVINVNTKGASAAEKQLKSLSDSLDVLHKKSQVNIGSKSGSSALGGGSVSEKDLAVVRKMADEYRELASIASSPITLQVKQRGIVTQINNLQRLQEQILDTSDYAELIGEAFDRIKDTNPFGNMEHTLEEIEAALSRMNGVMGDVENTLKTGMKNSFNQTAAAMDNAVDSAEDVVDATREGTAEFKKQTKAAEGLQKRIKQLEDQNKKLSNRLKDVNRQGTNQARNFSAMAFSAGGITAAYASVAATVFAVSEAFRILNEASSVDRLESVAAVISNNIGVSIRGTAQDLQDATGNAISYQQALRQAASAAAFGFDQKTIGEFAVVAKRASVVLGVDMLDALNRVTRGVSKQEIELLDELGITVRLNEAFAEYANKLNISADSLNSFQRQQ…	tail length tape measure protein [Vibrio phage vB_VpS_PG07]	0.71	1e-102	0.4123	YP_009808575.1	hypothetical protein	tail length tape measure protein
ORF160	614	95358	95972	+	atgagattacctgacccatttacatcagcagttgcccctggtttctcagagggtagacttaatgacatagacccagtcatcttagatgagatgtcagacggctctgtgttacgaacatacggcgcagctcaatactggacaattgatttaagttatccagacctttttgaggaagagtacgctataattatgacagcactaatggaggctaagagaacacgcgatacaattgacgttttactgcctcagcacgagaagtttagagtatccggtgatacaagcttgtgtaacattgctgctggacaaggaggaagccaagtagttatcactggtttctcaaaccttactggagttcctttcacgggagacctgttcaagatgacaggatacagtaaagta…	MRLPDPFTSAVAPGFSEGRLNDIDPVILDEMSDGSVLRTYGAAQYWTIDLSYPDLFEEEYAIIMTALMEAKRTRDTIDVLLPQHEKFRVSGDTSLCNIAAGQGGSQVVITGFSNLTGVPFTGDLFKMTGYSKVYKITSVQTAGDVLTLTLYPNLAHETDGSEKPIFNGILFEMTLANDKLPEENPSTDGMYRGVEISLREQIDG	distal tail protein [Vibrio phage 234P1]	0.99	2e-77	0.6029	QZI87932.1	hypothetical protein	distal tail protein
ORF161	2852	95965	98817	+	atggctgatatactacagagtactaaagattatctttataatgcgaaaagtgttaaccaagctaacttggtaagaatcgaacttcctagtggccctggtatcacagagtacgcatactacactgactacagtcgttcaatctcctacgacggattcacctaccaatctggtagacttaaaagaattggagatattaaaagaacacatgaacttacggcatacgcggtaagtgtagccgttacaggtgtgccagaagaagaaattcagcgcgcacttgattcaggaagctacctaggtaaccgtatcgatatctggagagttatcatcctagatgacggtactattcttcctttctacgcagatggttctactcttaaaatgtttgacggagcgatcaca…	MADILQSTKDYLYNAKSVNQANLVRIELPSGPGITEYAYYTDYSRSISYDGFTYQSGRLKRIGDIKRTHELTAYAVSVAVTGVPEEEIQRALDSGSYLGNRIDIWRVIILDDGTILPFYADGSTLKMFDGAITEVSADENISTGSKGSSTVTYKCSNEFYELEKVNGRFTDDDNHRGIVVDSLGNEVASNNAKRVEYQTDLGFFHANQSINVLATYQTKEKAFKLKKKSSWFGLKQKYSVQEYWKTVTREVDLRYNLAGKYLPVVYGVNKLDGIPIFADTDKNNPNLVTVVYAFCEGEIDGFLDLWMDDKPLICFDENDFQDRVCLGRKREDGDTIGVAAPVQLDRTAPSVHGEVYTVDDGDAQTRFWIYHGKSDQTASQHMVDKAANLEFYRQDSEGF…	tail protein [Vibrio phage VCPH]	1	0	0.7926	BAV81290.1	hypothetical protein	tail protein
ORF162	2864	98818	101682	+	atgattcaaaacacgcaaccagccaagatggggattcatcaggtattccgaggataccgtaaaatctatcttggtcactctgtctttgtagatagagacgtgtttggtaaggcagtgtgggttgatgatgttcttcagcccacagacctaaacacagacaacttatatgtatttgcgtctagcctacaaccaaatacagaatacacaatacaagcagcgttttatgaccaaatgattgacgcgcaactactttctgttaaatttggtattactttatcagatacccaagtggtaactactatggctgaaccggctgtagactcttacgaagttaccggagaggaagtagatgttggtgtatcgcctccagtacttaagttaaacttcactggtgaggca…	MIQNTQPAKMGIHQVFRGYRKIYLGHSVFVDRDVFGKAVWVDDVLQPTDLNTDNLYVFASSLQPNTEYTIQAAFYDQMIDAQLLSVKFGITLSDTQVVTTMAEPAVDSYEVTGEEVDVGVSPPVLKLNFTGEAQQIEVQWSPANEQNWTTVYLSDFEDSITVANIPVGTVDVRVRGKVTFPDAQTVEYSKWILLEDIELDWGYTPPSAPTGLTFETIKLAEPAERYDVKISWDWERGSGANSREFVVWRTPLSKYNADGWDGAEIINTGTGQSFVFINHPYNRAYRYRVSVIAWGPDAENKTYSEETTFIVNEDTVISENFAQQTGIELNYAHILGRMLDGGVWKQTFLVDAATGAVAIGIPDEAGRAPINFDPVNAIVNVDGQVITNEIVAASFVLAN…	tail protein Pb4 [Vibrio phage VCPH]	1	0	0.6361	BAV81289.1	hypothetical protein	tail protein Pb4
ORF163	635	101682	102317	+	atgaatacaagaaaagtatttctattcagtggtggatttgacagtgtagccgctgcacaaaccctactgtctactgactttgataacaaagttcacctgctacacgtttactatgagggtaacgctatgacgtaccctcaatttcaagtagcaaaacactacacacgcatatccccgaactgggaactatttaccctacgttctagcagaaagtcccctacagacgctctagacgtttgcttagaagctatcaagtacttcggttctggtgctctagctatcagtgatgatgcggaagagttggaactaatcgtagcctacaaggacgacgacgttggtactaacttagaacaactaagacaagctgttgaaaaggttcgcgaagccttcatgattatg…	MNTRKVFLFSGGFDSVAAAQTLLSTDFDNKVHLLHVYYEGNAMTYPQFQVAKHYTRISPNWELFTLRSSRKSPTDALDVCLEAIKYFGSGALAISDDAEELELIVAYKDDDVGTNLEQLRQAVEKVREAFMIMGVPILPVRITSPIVGKSRRNLQDTKVLTNPFWSCRNPNIEQRLLYKPCGDCFVCKEFEKAGLKHPDMWLNESDHLIRH	hypothetical protein [Vibrio phage VCPH]	1	5e-93	0.6338	BAV81288.1	hypothetical protein	hypothetical protein
ORF164	443	102360	102803	+	atgtatactcaagatgaaaaaaccagtgatttaatactggaagagttcgctgactttggtgttaggttaactctagaagacgtactaacacagtgtacgccgcacccagttactggtgaactaataaactgtgtagacacattttctcctactgacctaacaggagcaacatttgccgcagatgtggtggatacattagaggactctggtgtggttcttggctctttcaactttacagttgtcggagacccaagtgcaggtgttgttgacatgactatgtcgtctgccacaattgacactatctcagcagtaggtggtgttagagacaaatacgataaacgactaagactcgttggctactacgacgtagttatcacgaacggtggtgtagccactcgt…	MYTQDEKTSDLILEEFADFGVRLTLEDVLTQCTPHPVTGELINCVDTFSPTDLTGATFAADVVDTLEDSGVVLGSFNFTVVGDPSAGVVDMTMSSATIDTISAVGGVRDKYDKRLRLVGYYDVVITNGGVATRIFQGRILVSDGATA	L-shaped tail fiber protein [Klebsiella phage vB_KpnS_FZ41]	0.97	1e-16	0.3514	QCG76565.1	hypothetical protein	L-shaped tail fiber protein
ORF165	4082	102803	106885	+	atggctactagaatttccatagaaaacctatatcaatctaggtctgttctattaaaagcgggtgaaaacaagaagatcataacaattacccctaacgtgggagtatctactggcgtgaccaactttgtgagtttactggatactccggctaactactctggtcaaggtagtaaagttgtggctgttaacgtgggtgaaactgcgttagaattcatcgatgtaaacctgctagtaccagacatctcaaccctagagggtgaggttgacgctatagatgttagactaacagctgcggaagcagaactgataacactagatgcagatattacaactaacgctgacgacattgcagcgctagatattcgtttaacaagcgtagagacagaaggcttagctgct…	MATRISIENLYQSRSVLLKAGENKKIITITPNVGVSTGVTNFVSLLDTPANYSGQGSKVVAVNVGETALEFIDVNLLVPDISTLEGEVDAIDVRLTAAEAELITLDADITTNADDIAALDIRLTSVETEGLAARMTAAEAAIVANDGDILTLQTDLDLAEADIVDLESDVGALTAMDTNAYTVIGVSKGNLNLGTFAGTTIGDNITIKAALQQLELALEAIDTSTSGNPPVIGVVEDDLGTFTGTVINDDLTIKEALQELETYVETTRTTQGTQATAIGDLQTLSGVAANATNLGTFTGDVITDNVAIKVALQELETLLITVRDSTSTAEDLALRALTGTTLGDEDLGTFTGNLITDNVTIKAALQIIESAVELNSGDIYNLDVEASAMRTLSGTIEGD…	capsid decoration protein [Vibrio phage VCPH]	0.42	5e-158	0.5195	BAV81286.1	hypothetical protein	capsid decoration protein
ORF166	563	106918	107481	+	atggcaaaaacagttattgatatatttggtagcagtgggttagatcctgtagaggtgaaaaccgcatacgagagtaacgctgataccaatgcatttacagatgctgaccaagctaacgttgcactactagatgatcttggaaccttcacaggttccactatcacagacaacactgatttggaaacagcacttcaagaactagaaactgcggtagaagaaccacaagcttctgcagtactaactagcttctacgcacagaaaccttatggtacaaatgaaatccttggctcagcactttgtgctgacgattatacgttaccagaaggtttaacaggctcctcagcatacgctgaagtagccccaacagctaccgtaactcttaatattcaaaagaacggc…	MAKTVIDIFGSSGLDPVEVKTAYESNADTNAFTDADQANVALLDDLGTFTGSTITDNTDLETALQELETAVEEPQASAVLTSFYAQKPYGTNEILGSALCADDYTLPEGLTGSSAYAEVAPTATVTLNIQKNGVTIGSVEFLAGQNTGTLDTAVLNSFTTGDRLSLVYSGAGDATIDGISVTIRGDI	putative tail protein [Vibrio phage VCPH]	1	4e-63	0.5668	BAV81283.1	hypothetical protein	putative tail protein
ORF167	962	107481	108443	+	atggcagttctattaatgcagggtgaatgtaccgcacatgttacaactggtaatgctcttagcgctaacgacgttagagctaaccctgacttagttgatggatttacaactcccgcagcacgtcaaggtcaatataaattatcagacaacacggtatcattctacccaatcgaagcagctcctagcgcatccggtgtattctggtttcacgctagggttgaagctgactcttcaaatttcgctacgttcttatttaacagtgtactaagtccagctattaaaattacagttggtggtccagatgaccgagtacaggtagacgtaggtacaacagttgtttctcaaactggacacactccggactctacattcaatatagacgtcgagttagcaacagct…	MAVLLMQGECTAHVTTGNALSANDVRANPDLVDGFTTPAARQGQYKLSDNTVSFYPIEAAPSASGVFWFHARVEADSSNFATFLFNSVLSPAIKITVGGPDDRVQVDVGTTVVSQTGHTPDSTFNIDVELATATGNWVVYVNEVVVVAGTGHAGIQALDLTTITQMFLGGGASFSEAVVTQDEPTVGCRVLTLNPDAEGTDVDMTGTLTDINNNGFTAAGYTITGAGSQSFLYDDVDPAFTTDYVIKAVSVDTVVSASADATAPNAEITVNGVVEGGVEALDPSSTETTVTRIMELNPADAEEWDFSDLVGIEFGVDFSV	hypothetical protein [Vibrio phage VCPH]	0.99	5e-113	0.5944	BAV81282.1	hypothetical protein	hypothetical protein
ORF168	251	108455	108706	+	atggattccaatattcataagcagagcgtctcagtcctagttaatgatatttcctcaaagctgcagaagcaaacggtaaatatcctagtaaagacaactataagcttctccaaacttcacaagcaaagtgttaacgtattaattaaacccgcatattcgtacattcagaaacaatctgttaatgtacttgtcaaagacccgtatgcccagaagcctacaaggttagtgacaacttcagtttatcttgtataa	MDSNIHKQSVSVLVNDISSKLQKQTVNILVKTTISFSKLHKQSVNVLIKPAYSYIQKQSVNVLVKDPYAQKPTRLVTTSVYLV	hypothetical protein [Vibrio phage VCPH]	0.93	4e-07	0.4512	BAV81281.1	hypothetical protein	hypothetical protein
ORF169	425	109162	108737	-	atgagcttttataagttaaaaagaccggaactggctcccgtaattgggtcagaggaagcagcaggtttagacctacgcgctgatactatgggcttctttgttgaagcaggaaaggaatacacattctgtactggcgtggcattcgaaattccaattgggtggtgtggtcttgtactacctcgctcagggttgggagtgaagtacagacttcgcttgcttaacacctgcggtgttattgacagcgattaccgtgattacgttaaagttgcggttgtattcgaaaaagatttttggctggaagattatgaacgtatttgtcaaatgattacagttcctattatgccaccaaacaagtacaaagaagtggatgagctatcagaaaccgaacgaggtaaaggt…	MSFYKLKRPELAPVIGSEEAAGLDLRADTMGFFVEAGKEYTFCTGVAFEIPIGWCGLVLPRSGLGVKYRLRLLNTCGVIDSDYRDYVKVAVVFEKDFWLEDYERICQMITVPIMPPNKYKEVDELSETERGKGGFGHSGRT	putative deoxyUTP pyrophosphatase [Vibrio phage VCPH]	1	2e-67	0.7234	BAV81277.1	Deoxyuridine 5'-triphosphate nucleotidohydrolase (EC 3.6.1.23)	putative deoxyUTP pyrophosphatase
ORF170	884	110033	109149	-	atgaaaggttggacggttcctgagaaagaccctagaaagtccggtaataaccttttgatagtggacggcatgaacttgtcgttccgctacaagcataccggttctactaaattcgcggcagactacatcaagactgtcaactcattagctaaatcttacagctgtacagacaaaatcgttctctccgatcgtggcggctctgtctaccgtaagaacctttatccagcatataaaggtaatcgagattactcaaatcaaactgaagaagaaaaagctcgtgcagaagcattcttcaaggagtatgaccgtactcttgacctgattaatgagaccccaggtatggaagcattctttcataaaggtattgaagccgatgactttatgactgtgctagttatg…	MKGWTVPEKDPRKSGNNLLIVDGMNLSFRYKHTGSTKFAADYIKTVNSLAKSYSCTDKIVLSDRGGSVYRKNLYPAYKGNRDYSNQTEEEKARAEAFFKEYDRTLDLINETPGMEAFFHKGIEADDFMTVLVMALEERYDNIWLISTDMDWDELLSPKVHRFSYASRKEFFLDTFFEQHGCDTPDQFVMMKCLRGDTSDNIRGVEGIGEKRAYGILRDYNDTFEIIDSLPLPGKQKFIQNLNASADLLELNIELMDLRSFSAEIIQTTDQEAAERVQELISRYPSGIEDCHELL	flap endonuclease [Vibrio phage VCPH]	0.97	1e-174	0.8151	BAV81276.1	hypothetical protein	flap endonuclease
ORF171	500	110534	110034	-	atggcggattcaagacaaaaaggacaacgagcagagtatgctgttcgtgatttactaaggaaggctactggtctgcagtgggaacgagtaccaggttctggtggtttcggcgcccaacacggtttgaagggagatatttatctcccgcactccacgggcaagatgtccaactggtgtattgaggttaaacattacaaagatgaacactttaacagcaatatgctaaagactgcaaagaccaagtctcaaatggagaaatggttagaccagacagagcgtgaagcctcagagatgagcgcaaatcctatgctgattttcaagaaagacagaggcgcatggtatgtagcagtaccaactgaattcgcgctagcacaggatatgttggagaacataactccg…	MADSRQKGQRAEYAVRDLLRKATGLQWERVPGSGGFGAQHGLKGDIYLPHSTGKMSNWCIEVKHYKDEHFNSNMLKTAKTKSQMEKWLDQTEREASEMSANPMLIFKKDRGAWYVAVPTEFALAQDMLENITPYAYLKLSDTLKEYIVADFNEFLKLDTLMVRMVK	RusA-like Holliday junction resolvase [Vibrio phage vB_VpS_PG07]	0.93	2e-75	0.7032	YP_009808567.1	Phage protein (ACLAME 1108)	RusA-like Holliday junction resolvase
ORF172	1877	112411	110534	-	atgaagttaaagttaaagacgtttaagtttggcaacgtatttgcatacgggtcagacaacgtactagagctggacagagacagagtaactattgtgacagggaagaacggtgcaggtaagtccagcttaccgaatgcgattgaagaactgatgtacaataagaactcccgtgggattcttaaaggctcagtgaaaaaccgatacacttctgaaccaatggacatgtaccttgagtttactctcgataatgatgagtataccctacacaaagtgactaaatcctcagccaaggtaaggctaacaaagaacggggaagacatctctggtcacacagctactcaaacctataaactaattgagaaagagttaggtctggatttcccaacgtttactaagttg…	MKLKLKTFKFGNVFAYGSDNVLELDRDRVTIVTGKNGAGKSSLPNAIEELMYNKNSRGILKGSVKNRYTSEPMDMYLEFTLDNDEYTLHKVTKSSAKVRLTKNGEDISGHTATQTYKLIEKELGLDFPTFTKLVYQSTKSSLDFLSATDANRKKFLIGLLGLEKYAGIESQLKDALKLAKSKQDKISGSLDSTQTIIKNCTNLPPIIEEVPVPSGEEADELVNKNAELNASKRNLDETNKAIEHARREEKRLRTEVVDTTEALDGLVEVPEAPDFSTEIHEVDKSLSSVTALMGKEKTTYQKFKSDAEETECPTCGSQLDKTEAAAAMEKAKKRWLEMKGEREELTEQLERLKQDQVEHTRYKNYLRDLGKLKGAAESAENMLNSFLATSGDYLDKEVV…	putative exonuclease subunit 2 [Vibrio phage VCPH]	1	0	0.7344	BAV81274.1	Phage recombination related exonuclease (EC 3.1.11.-)	putative exonuclease subunit 2
ORF173	968	113354	112386	-	gtgaaaatattattcgtagctgatatacatattaaactagggcaacgaaaagttcccaaggaatggcaaataaaacgctatcacatgctagccgaagaaatcaacaagatacagtgtgacctgttagttgttggtggtgacattctggatgtgcctaacccaagcctagaagaaattgagttatactttgatttcatatcttcattgaagcatgagggaatcatattcgaaggaaaccacgagctagtaactaaaaaccgatcagtgttggataacttcgcagaagaaacaaaacgctgtaaccctaagttcagagttatcgactcattacgtagtgatgatttcgatattatcgggtataaagaactccataagaagtgggctcctgcacagagtaga…	MKILFVADIHIKLGQRKVPKEWQIKRYHMLAEEINKIQCDLLVVGGDILDVPNPSLEEIELYFDFISSLKHEGIIFEGNHELVTKNRSVLDNFAEETKRCNPKFRVIDSLRSDDFDIIGYKELHKKWAPAQSRLLFTHVRAELPEHMKTKPEVDLSRFDDWDMVIAGDLHDHQLSQTTAAGTPIIYPGSPISTSFHREIPEEANGMLLVDTETLVWEWINLKHLPHLVRKKVQSTDEMEKDPYNHVIYEIEGDIMDLKKVKDSELLDKKINTNVGKDAKLDLEDKTVEEELQLYLEEVEQLPEDKVVRCMTRFSNEVKVKDV	putative recombination endonuclease subunit D12 [Vibrio phage VCPH]	1	0	0.7764	BAV81273.1	Phage-associated recombinase	putative recombination endonuclease subunit D12
ORF174	230	113581	113351	-	atgtcaacaattgatatatcacaggaactgcttaatagaatccggattcttatggaaaaccacgtatttaagtccgtaagagttgactataacataggttgcttacaggtatcacccttcatgaccacggttttaatagaagttaacgacgtagcagaaactaggctagtgaccgctaatccacatgtcctagacgtatttgttacgtattatgaaagccttaagaagtga	MSTIDISQELLNRIRILMENHVFKSVRVDYNIGCLQVSPFMTTVLIEVNDVAETRLVTANPHVLDVFVTYYESLKK	——					hypothetical protein
ORF175	317	114039	113722	-	atgataacaccagaaatgatagtgagacacttaaacgctattctggcactagaccatgatttcacggctaaagtcaccacccagtactatgagcttagtaaagacttggcggactcagacttgatagtttgcggtttatctgaggatggtggatatgaggctggagttgtaggcgtgctgaatggcctgttagaatcgctaccagataatattagaatcgccgctgcgtttaacggagcaggacgattaagggagtttaggctaataaatgcaaacaatgataacaccagaaatgatagtagaccagctaaactctaa	MITPEMIVRHLNAILALDHDFTAKVTTQYYELSKDLADSDLIVCGLSEDGGYEAGVVGVLNGLLESLPDNIRIAAAFNGAGRLREFRLINANNDNTRNDSRPAKL	hypothetical protein [Chitinophagales bacterium]	0.79	4e-10	0.4096	MCZ2222490.1	hypothetical protein	hypothetical protein
ORF176	710	114800	114090	-	atgtcatcaggactacaatggggccaagctaaaggcggagcagaaaaatcagacgtaacttacatgaaattcaagaacggcgacaaccaagtacgcatcgtatcaggggtactagcccgttacgactactgggttccaaaccgtgaaggtaagtctgtcccatttgaaaacctttcattcgacagaatgcaagagaagtttattaaaggtgcagaagaccctgtagcagaactaggtctaatggaaaaagaccctgaaaacaaaggtcaaatgcgtaaaatgcgttctaagcgtggttacaagtgtatggttattaaccgtgcaacgggtaaactagaagctatggatttgaagaagtcaatcttcgacggaatcatcgctaccatgcaagaactaggc…	MSSGLQWGQAKGGAEKSDVTYMKFKNGDNQVRIVSGVLARYDYWVPNREGKSVPFENLSFDRMQEKFIKGAEDPVAELGLMEKDPENKGQMRKMRSKRGYKCMVINRATGKLEAMDLKKSIFDGIIATMQELGIEDPTSVDFVIKRSGEQWYEVKYEINQIRTLKLQEQAAELHANDAEIIEGMKPIEELFPRQSAAEQRQALQAWMNGSSDSNNKGGNEGSDDSGADEAISELDD	single strand DNA binding protein [Vibrio phage vB_VpS_PG07]	0.98	4e-102	0.6453	YP_009808563.1	Phage protein	single strand DNA binding protein
ORF177	1253	116524	115271	-	atggctccgcgctatcattccatgtttggcatggtaggtaacggagtttattggatgccaaatactaggcaagacttgatagaaactttctaccaaggaaaggtcgagctagaagtggtggacaagagggttagtgtacctgttattatcccaccaccaaagttcacactaagagacgaccaggcagaaatcgttgatgattactccggtgactctattctcaatggtaagccaggatttggtaagaccattgcagccttagcaatagcccataaacttcaagaaaaaacacttgtaatctgtactaacgtaggtatacgtaagatgtgggaagatgagattgagaagtggtttgggtttaaacctagtgtgattgggtctggacgtaaagattacgac…	MAPRYHSMFGMVGNGVYWMPNTRQDLIETFYQGKVELEVVDKRVSVPVIIPPPKFTLRDDQAEIVDDYSGDSILNGKPGFGKTIAALAIAHKLQEKTLVICTNVGIRKMWEDEIEKWFGFKPSVIGSGRKDYDKPITVANIQTVRKMGLELASEFGLLVVDEAHHCVAATFDYLVMQSKAKYKLGLTGTLWRKDGLHVCFTNYFGKKIYKPVERNTLNPVVHRHNTHLEIPGTSSVPWALRVNELYDNPEYRDKLKRLANAYALLGHKVLIVTDRTELINWLAEDNQVPTFVITGDVDIDDRGDVQKAVAQCETGCILAATQSIFAEGISLNQLSCVILGAPTNNKSLVEQIAGRIQRIEEGKLSPVLVDMMLKGPTGSRHARMRYNVYAARGWECINA…	DNA helicase, phage-associated [Vibrio phage VCPH]	0.94	0	0.8127	BAV81269.1	hypothetical protein	DNA helicase, phage-associated
